# Supplementary material for: A Comparison of Computational Methods for Identifying Virulence Factors
Source: PLoS One. 2012 Aug 3;7(8):e42517. doi: 10.1371/journal.pone.0042517 (PMC3411817; doi:10.1371/journal.pone.0042517)
Supplement: Table S1 — The feature list for all the six species by mRMR. The first part is the features ranked according to the criteria of maximum relevance to target. And the second part is the features ranked according to maximum relevance and minimum redundancy. The mRMR method could assign a score to each feature and then rank the features based on their scores. For a detailed description, see [25]. In the list of each part, the first column is the order of features ranked by mRMR; the second column is the original order of features input into mRMR; the third column is the names of features classified as amino acid composition, codon diversity, electrostatic charge, molecular volume, polarity and secondary structure; and the last column is the mRMR score. (XLS) [file pone.0042517.s006.xls]

## Sheet: UPEC 536
You have specified parameters: threshold=mu+/-1.00*sigma #fea=270 selection method=MID #maxVar=270 #maxSample=993
Target classification variable (#1 column in the input data) has name=class	entropy score=0.649
*** MaxRel features ***
Order	Fea	Name	Score
1	1	AA_com1	0.035
2	16	AA_com16	0.029
3	15	AA_com15	0.025
4	18	AA_com18	0.015
5	94	2nd_stuc24	0.013
6	213	Codon_div43	0.012
7	134	Vol14	0.012
8	263	Charge43	0.011
9	71	2nd_stuc1	0.01
10	41	Polarity21	0.01
11	17	AA_com17	0.009
12	204	Codon_div34	0.009
13	268	Charge48	0.009
14	139	Vol19	0.009
15	12	AA_com12	0.008
16	44	Polarity24	0.008
17	198	Codon_div28	0.008
18	88	2nd_stuc18	0.008
19	14	AA_com14	0.008
20	97	2nd_stuc27	0.008
21	246	Charge26	0.008
22	47	Polarity27	0.007
23	35	Polarity15	0.007
24	126	Vol6	0.007
25	79	2nd_stuc9	0.007
26	9	AA_com9	0.007
27	211	Codon_div41	0.007
28	123	Vol3	0.007
29	91	2nd_stuc21	0.007
30	187	Codon_div17	0.007
31	158	Vol38	0.007
32	143	Vol23	0.007
33	251	Charge31	0.007
34	194	Codon_div24	0.007
35	159	Vol39	0.007
36	32	Polarity12	0.007
37	39	Polarity19	0.006
38	27	Polarity7	0.006
39	122	Vol2	0.006
40	151	Vol31	0.006
41	147	Vol27	0.006
42	141	Vol21	0.006
43	146	Vol26	0.006
44	262	Charge42	0.006
45	200	Codon_div30	0.006
46	226	Charge6	0.006
47	114	2nd_stuc44	0.006
48	69	Polarity49	0.006
49	206	Codon_div36	0.006
50	177	Codon_div7	0.006
51	242	Charge22	0.006
52	65	Polarity45	0.006
53	161	Vol41	0.006
54	267	Charge47	0.005
55	253	Charge33	0.005
56	36	Polarity16	0.005
57	156	Vol36	0.005
58	23	Polarity3	0.005
59	106	2nd_stuc36	0.005
60	241	Charge21	0.005
61	51	Polarity31	0.005
62	239	Charge19	0.005
63	68	Polarity48	0.005
64	95	2nd_stuc25	0.005
65	142	Vol22	0.005
66	232	Charge12	0.005
67	54	Polarity34	0.005
68	116	2nd_stuc46	0.005
69	238	Charge18	0.005
70	58	Polarity38	0.005
71	181	Codon_div11	0.005
72	8	AA_com8	0.005
73	225	Charge5	0.005
74	163	Vol43	0.005
75	92	2nd_stuc22	0.004
76	189	Codon_div19	0.004
77	37	Polarity17	0.004
78	137	Vol17	0.004
79	210	Codon_div40	0.004
80	89	2nd_stuc19	0.004
81	248	Charge28	0.004
82	133	Vol13	0.004
83	199	Codon_div29	0.004
84	120	2nd_stuc50	0.004
85	209	Codon_div39	0.004
86	52	Polarity32	0.004
87	100	2nd_stuc30	0.004
88	43	Polarity23	0.004
89	149	Vol29	0.004
90	113	2nd_stuc43	0.004
91	73	2nd_stuc3	0.004
92	20	AA_com20	0.004
93	185	Codon_div15	0.004
94	115	2nd_stuc45	0.004
95	243	Charge23	0.004
96	216	Codon_div46	0.004
97	103	2nd_stuc33	0.004
98	256	Charge36	0.004
99	252	Charge32	0.004
100	75	2nd_stuc5	0.004
101	22	Polarity2	0.004
102	173	Codon_div3	0.004
103	76	2nd_stuc6	0.004
104	166	Vol46	0.004
105	223	Charge3	0.004
106	40	Polarity20	0.004
107	214	Codon_div44	0.004
108	244	Charge24	0.004
109	33	Polarity13	0.004
110	105	2nd_stuc35	0.003
111	138	Vol18	0.003
112	255	Charge35	0.003
113	2	AA_com2	0.003
114	21	Polarity1	0.003
115	215	Codon_div45	0.003
116	265	Charge45	0.003
117	124	Vol4	0.003
118	78	2nd_stuc8	0.003
119	60	Polarity40	0.003
120	195	Codon_div25	0.003
121	202	Codon_div32	0.003
122	154	Vol34	0.003
123	64	Polarity44	0.003
124	13	AA_com13	0.003
125	3	AA_com3	0.003
126	10	AA_com10	0.003
127	112	2nd_stuc42	0.003
128	85	2nd_stuc15	0.003
129	59	Polarity39	0.003
130	227	Charge7	0.003
131	192	Codon_div22	0.003
132	266	Charge46	0.003
133	259	Charge39	0.003
134	165	Vol45	0.003
135	63	Polarity43	0.003
136	219	Codon_div49	0.003
137	80	2nd_stuc10	0.003
138	217	Codon_div47	0.003
139	129	Vol9	0.003
140	269	Charge49	0.002
141	182	Codon_div12	0.002
142	6	AA_com6	0.002
143	193	Codon_div23	0.002
144	168	Vol48	0.002
145	98	2nd_stuc28	0.002
146	135	Vol15	0.002
147	231	Charge11	0.002
148	132	Vol12	0.002
149	207	Codon_div37	0.002
150	157	Vol37	0.002
151	110	2nd_stuc40	0.002
152	240	Charge20	0.002
153	109	2nd_stuc39	0.002
154	234	Charge14	0.002
155	237	Charge17	0.002
156	174	Codon_div4	0.002
157	155	Vol35	0.002
158	201	Codon_div31	0.002
159	19	AA_com19	0.002
160	258	Charge38	0.002
161	30	Polarity10	0.002
162	66	Polarity46	0.002
163	144	Vol24	0.002
164	152	Vol32	0.002
165	180	Codon_div10	0.002
166	7	AA_com7	0.002
167	153	Vol33	0.002
168	70	Polarity50	0.002
169	56	Polarity36	0.002
170	101	2nd_stuc31	0.002
171	82	2nd_stuc12	0.002
172	111	2nd_stuc41	0.002
173	218	Codon_div48	0.002
174	261	Charge41	0.002
175	29	Polarity9	0.002
176	99	2nd_stuc29	0.002
177	93	2nd_stuc23	0.002
178	57	Polarity37	0.002
179	230	Charge10	0.002
180	121	Vol1	0.002
181	145	Vol25	0.002
182	167	Vol47	0.002
183	102	2nd_stuc32	0.002
184	81	2nd_stuc11	0.002
185	104	2nd_stuc34	0.002
186	162	Vol42	0.002
187	171	Codon_div1	0.002
188	90	2nd_stuc20	0.002
189	257	Charge37	0.002
190	74	2nd_stuc4	0.002
191	46	Polarity26	0.001
192	42	Polarity22	0.001
193	191	Codon_div21	0.001
194	183	Codon_div13	0.001
195	220	Codon_div50	0.001
196	184	Codon_div14	0.001
197	203	Codon_div33	0.001
198	128	Vol8	0.001
199	84	2nd_stuc14	0.001
200	24	Polarity4	0.001
201	208	Codon_div38	0.001
202	72	2nd_stuc2	0.001
203	249	Charge29	0.001
204	55	Polarity35	0.001
205	62	Polarity42	0.001
206	247	Charge27	0.001
207	45	Polarity25	0.001
208	179	Codon_div9	0.001
209	48	Polarity28	0.001
210	224	Charge4	0.001
211	205	Codon_div35	0.001
212	264	Charge44	0.001
213	38	Polarity18	0.001
214	221	Charge1	0.001
215	148	Vol28	0.001
216	172	Codon_div2	0.001
217	127	Vol7	0.001
218	107	2nd_stuc37	0.001
219	164	Vol44	0.001
220	186	Codon_div16	0.001
221	11	AA_com11	0.001
222	236	Charge16	0.001
223	131	Vol11	0.001
224	118	2nd_stuc48	0.001
225	175	Codon_div5	0.001
226	4	AA_com4	0.001
227	170	Vol50	0.001
228	119	2nd_stuc49	0.001
229	260	Charge40	0.001
230	150	Vol30	0.001
231	250	Charge30	0.001
232	83	2nd_stuc13	0.001
233	254	Charge34	0.001
234	228	Charge8	0.001
235	130	Vol10	0.001
236	270	Charge50	0.001
237	197	Codon_div27	0.001
238	96	2nd_stuc26	0.001
239	140	Vol20	0.001
240	233	Charge13	0.001
241	50	Polarity30	0.001
242	25	Polarity5	0.001
243	176	Codon_div6	0.001
244	49	Polarity29	0.001
245	169	Vol49	0
246	61	Polarity41	0
247	31	Polarity11	0
248	77	2nd_stuc7	0
249	188	Codon_div18	0
250	235	Charge15	0
251	87	2nd_stuc17	0
252	5	AA_com5	0
253	28	Polarity8	0
254	178	Codon_div8	0
255	212	Codon_div42	0
256	117	2nd_stuc47	0
257	34	Polarity14	0
258	160	Vol40	0
259	245	Charge25	0
260	196	Codon_div26	0
261	222	Charge2	0
262	86	2nd_stuc16	0
263	229	Charge9	0
264	108	2nd_stuc38	0
265	136	Vol16	0
266	190	Codon_div20	0
267	26	Polarity6	0
268	125	Vol5	0
269	67	Polarity47	0
*** mRMR features ***
Order	Fea	Name	Score
1	1	AA_com1	0.035
2	15	AA_com15	0.008
3	91	2nd_stuc21	0.004
4	16	AA_com16	0.006
5	10	AA_com10	-0.003
6	47	Polarity27	-0.003
7	134	Vol14	-0.003
8	18	AA_com18	-0.003
9	198	Codon_div28	-0.003
10	17	AA_com17	-0.005
11	204	Codon_div34	-0.004
12	263	Charge43	-0.006
13	13	AA_com13	-0.006
14	126	Vol6	-0.006
15	94	2nd_stuc24	-0.006
16	12	AA_com12	-0.006
17	14	AA_com14	-0.006
18	187	Codon_div17	-0.006
19	27	Polarity7	-0.006
20	9	AA_com9	-0.006
21	143	Vol23	-0.007
22	20	AA_com20	-0.007
23	35	Polarity15	-0.007
24	232	Charge12	-0.007
25	71	2nd_stuc1	-0.007
26	123	Vol3	-0.008
27	177	Codon_div7	-0.007
28	8	AA_com8	-0.007
29	51	Polarity31	-0.007
30	225	Charge5	-0.007
31	194	Codon_div24	-0.008
32	41	Polarity21	-0.008
33	251	Charge31	-0.008
34	23	Polarity3	-0.008
35	11	AA_com11	-0.008
36	213	Codon_div43	-0.008
37	74	2nd_stuc4	-0.008
38	135	Vol15	-0.008
39	19	AA_com19	-0.009
40	246	Charge26	-0.008
41	242	Charge22	-0.009
42	139	Vol19	-0.009
43	5	AA_com5	-0.009
44	173	Codon_div3	-0.01
45	175	Codon_div5	-0.01
46	79	2nd_stuc9	-0.01
47	39	Polarity19	-0.01
48	7	AA_com7	-0.01
49	103	2nd_stuc33	-0.01
50	28	Polarity8	-0.01
51	6	AA_com6	-0.01
52	122	Vol2	-0.01
53	24	Polarity4	-0.01
54	77	2nd_stuc7	-0.01
55	181	Codon_div11	-0.01
56	26	Polarity6	-0.01
57	78	2nd_stuc8	-0.01
58	200	Codon_div30	-0.01
59	206	Codon_div36	-0.011
60	73	2nd_stuc3	-0.011
61	82	2nd_stuc12	-0.011
62	76	2nd_stuc6	-0.011
63	95	2nd_stuc25	-0.011
64	75	2nd_stuc5	-0.011
65	44	Polarity24	-0.011
66	4	AA_com4	-0.011
67	185	Codon_div15	-0.011
68	38	Polarity18	-0.011
69	88	2nd_stuc18	-0.011
70	121	Vol1	-0.011
71	253	Charge33	-0.011
72	22	Polarity2	-0.011
73	60	Polarity40	-0.012
74	84	2nd_stuc14	-0.012
75	37	Polarity17	-0.012
76	21	Polarity1	-0.012
77	228	Charge8	-0.012
78	25	Polarity5	-0.012
79	133	Vol13	-0.012
80	268	Charge48	-0.012
81	184	Codon_div14	-0.013
82	223	Charge3	-0.012
83	29	Polarity9	-0.012
84	106	2nd_stuc36	-0.013
85	182	Codon_div12	-0.013
86	174	Codon_div4	-0.013
87	137	Vol17	-0.013
88	80	2nd_stuc10	-0.013
89	138	Vol18	-0.013
90	34	Polarity14	-0.013
91	224	Charge4	-0.013
92	32	Polarity12	-0.013
93	189	Codon_div19	-0.013
94	3	AA_com3	-0.013
95	31	Polarity11	-0.013
96	230	Charge10	-0.013
97	45	Polarity25	-0.013
98	211	Codon_div41	-0.013
99	97	2nd_stuc27	-0.014
100	2	AA_com2	-0.014
101	52	Polarity32	-0.014
102	100	2nd_stuc30	-0.014
103	90	2nd_stuc20	-0.014
104	72	2nd_stuc2	-0.014
105	227	Charge7	-0.014
106	244	Charge24	-0.014
107	83	2nd_stuc13	-0.014
108	172	Codon_div2	-0.014
109	195	Codon_div25	-0.014
110	199	Codon_div29	-0.014
111	33	Polarity13	-0.014
112	243	Charge23	-0.015
113	178	Codon_div8	-0.014
114	147	Vol27	-0.014
115	222	Charge2	-0.015
116	240	Charge20	-0.015
117	180	Codon_div10	-0.015
118	186	Codon_div16	-0.015
119	252	Charge32	-0.015
120	141	Vol21	-0.015
121	125	Vol5	-0.015
122	81	2nd_stuc11	-0.015
123	89	2nd_stuc19	-0.015
124	146	Vol26	-0.015
125	101	2nd_stuc31	-0.015
126	191	Codon_div21	-0.015
127	239	Charge19	-0.016
128	176	Codon_div6	-0.016
129	149	Vol29	-0.016
130	92	2nd_stuc22	-0.016
131	237	Charge17	-0.016
132	87	2nd_stuc17	-0.016
133	171	Codon_div1	-0.016
134	142	Vol22	-0.016
135	192	Codon_div22	-0.016
136	226	Charge6	-0.016
137	231	Charge11	-0.016
138	154	Vol34	-0.016
139	42	Polarity22	-0.016
140	128	Vol8	-0.017
141	238	Charge18	-0.017
142	107	2nd_stuc37	-0.017
143	201	Codon_div31	-0.017
144	99	2nd_stuc29	-0.017
145	255	Charge35	-0.017
146	93	2nd_stuc23	-0.017
147	114	2nd_stuc44	-0.017
148	188	Codon_div18	-0.017
149	151	Vol31	-0.017
150	46	Polarity26	-0.017
151	183	Codon_div13	-0.017
152	54	Polarity34	-0.017
153	241	Charge21	-0.017
154	265	Charge45	-0.018
155	158	Vol38	-0.018
156	157	Vol37	-0.018
157	248	Charge28	-0.018
158	96	2nd_stuc26	-0.018
159	245	Charge25	-0.018
160	140	Vol20	-0.018
161	36	Polarity16	-0.018
162	233	Charge13	-0.018
163	221	Charge1	-0.018
164	98	2nd_stuc28	-0.018
165	207	Codon_div37	-0.019
166	210	Codon_div40	-0.019
167	267	Charge47	-0.019
168	229	Charge9	-0.019
169	104	2nd_stuc34	-0.019
170	86	2nd_stuc16	-0.019
171	132	Vol12	-0.019
172	202	Codon_div32	-0.019
173	235	Charge15	-0.019
174	236	Charge16	-0.019
175	262	Charge42	-0.019
176	85	2nd_stuc15	-0.019
177	49	Polarity29	-0.02
178	156	Vol36	-0.02
179	190	Codon_div20	-0.02
180	127	Vol7	-0.02
181	129	Vol9	-0.02
182	193	Codon_div23	-0.02
183	155	Vol35	-0.02
184	179	Codon_div9	-0.02
185	110	2nd_stuc40	-0.02
186	116	2nd_stuc46	-0.02
187	30	Polarity10	-0.021
188	148	Vol28	-0.021
189	109	2nd_stuc39	-0.021
190	197	Codon_div27	-0.021
191	131	Vol11	-0.021
192	257	Charge37	-0.021
193	250	Charge30	-0.021
194	196	Codon_div26	-0.021
195	234	Charge14	-0.021
196	266	Charge46	-0.021
197	247	Charge27	-0.021
198	105	2nd_stuc35	-0.021
199	124	Vol4	-0.021
200	48	Polarity28	-0.021
201	130	Vol10	-0.021
202	111	2nd_stuc41	-0.022
203	165	Vol45	-0.022
204	260	Charge40	-0.022
205	258	Charge38	-0.022
206	249	Charge29	-0.022
207	59	Polarity39	-0.022
208	40	Polarity20	-0.022
209	108	2nd_stuc38	-0.023
210	205	Codon_div35	-0.023
211	69	Polarity49	-0.023
212	214	Codon_div44	-0.023
213	153	Vol33	-0.023
214	163	Vol43	-0.023
215	203	Codon_div33	-0.023
216	56	Polarity36	-0.023
217	159	Vol39	-0.023
218	61	Polarity41	-0.024
219	209	Codon_div39	-0.024
220	254	Charge34	-0.024
221	162	Vol42	-0.024
222	256	Charge36	-0.024
223	102	2nd_stuc32	-0.024
224	43	Polarity23	-0.024
225	113	2nd_stuc43	-0.024
226	53	Polarity33	-0.025
227	136	Vol16	-0.025
228	144	Vol24	-0.025
229	50	Polarity30	-0.025
230	62	Polarity42	-0.025
231	259	Charge39	-0.025
232	57	Polarity37	-0.025
233	216	Codon_div46	-0.025
234	160	Vol40	-0.025
235	145	Vol25	-0.026
236	112	2nd_stuc42	-0.026
237	63	Polarity43	-0.026
238	161	Vol41	-0.026
239	58	Polarity38	-0.027
240	215	Codon_div45	-0.027
241	208	Codon_div38	-0.027
242	65	Polarity45	-0.027
243	152	Vol32	-0.027
244	55	Polarity35	-0.027
245	167	Vol47	-0.028
246	164	Vol44	-0.028
247	64	Polarity44	-0.029
248	212	Codon_div42	-0.029
249	70	Polarity50	-0.029
250	264	Charge44	-0.03
251	117	2nd_stuc47	-0.03
252	261	Charge41	-0.03
253	269	Charge49	-0.03
254	270	Charge50	-0.03
255	115	2nd_stuc45	-0.031
256	66	Polarity46	-0.031
257	68	Polarity48	-0.031
258	169	Vol49	-0.032
259	217	Codon_div47	-0.032
260	150	Vol30	-0.032
261	166	Vol46	-0.033
262	218	Codon_div48	-0.033
263	168	Vol48	-0.034
264	220	Codon_div50	-0.034
265	120	2nd_stuc50	-0.034
266	118	2nd_stuc48	-0.034
267	219	Codon_div49	-0.035
268	170	Vol50	-0.036
269	119	2nd_stuc49	-0.037
270	67	Polarity47	-0.039
*** This program and the respective minimum Redundancy Maximum Relevance (mRMR)
algorithm were developed by Hanchuan Peng <hanchuan.peng@gmail.com>for
the paper
"Feature selection based on mutual information: criteria of
max-dependency, max-relevance, and min-redundancy,"
Hanchuan Peng, Fuhui Long, and Chris Ding,
IEEE Transactions on Pattern Analysis and Machine Intelligence,
Vol. 27, No. 8, pp.1226-1238, 2005.

## Sheet: UPEC CFT073
You have specified parameters: threshold=mu+/-1.00*sigma #fea=270 selection method=MID #maxVar=270 #maxSample=528
Target classification variable (#1 column in the input data) has name=class	entropy score=0.650
*** MaxRel features ***
Order	Fea	Name	Score
1	32	Polarity12	0.017
2	182	Codon_div12	0.014
3	66	Polarity46	0.014
4	53	Polarity33	0.013
5	115	2nd_stuc45	0.013
6	87	2nd_stuc17	0.012
7	254	Charge34	0.012
8	62	Polarity42	0.011
9	102	2nd_stuc32	0.011
10	20	AA_com20	0.011
11	6	AA_com6	0.011
12	82	2nd_stuc12	0.011
13	8	AA_com8	0.011
14	17	AA_com17	0.011
15	183	Codon_div13	0.011
16	18	AA_com18	0.01
17	16	AA_com16	0.009
18	55	Polarity35	0.009
19	170	Vol50	0.009
20	188	Codon_div18	0.008
21	78	2nd_stuc8	0.008
22	35	Polarity15	0.008
23	11	AA_com11	0.008
24	4	AA_com4	0.008
25	172	Codon_div2	0.008
26	13	AA_com13	0.008
27	58	Polarity38	0.008
28	111	2nd_stuc41	0.008
29	264	Charge44	0.008
30	19	AA_com19	0.008
31	185	Codon_div15	0.008
32	154	Vol34	0.008
33	208	Codon_div38	0.007
34	79	2nd_stuc9	0.007
35	14	AA_com14	0.007
36	91	2nd_stuc21	0.007
37	195	Codon_div25	0.007
38	33	Polarity13	0.007
39	83	2nd_stuc13	0.007
40	95	2nd_stuc25	0.006
41	241	Charge21	0.006
42	263	Charge43	0.006
43	27	Polarity7	0.006
44	38	Polarity18	0.006
45	229	Charge9	0.006
46	168	Vol48	0.006
47	160	Vol40	0.006
48	28	Polarity8	0.006
49	237	Charge17	0.006
50	96	2nd_stuc26	0.006
51	218	Codon_div48	0.006
52	128	Vol8	0.006
53	255	Charge35	0.005
54	117	2nd_stuc47	0.005
55	49	Polarity29	0.005
56	150	Vol30	0.005
57	127	Vol7	0.005
58	126	Vol6	0.005
59	5	AA_com5	0.005
60	201	Codon_div31	0.005
61	245	Charge25	0.005
62	207	Codon_div37	0.005
63	219	Codon_div49	0.005
64	29	Polarity9	0.005
65	146	Vol26	0.005
66	104	2nd_stuc34	0.005
67	167	Vol47	0.005
68	246	Charge26	0.005
69	179	Codon_div9	0.005
70	224	Charge4	0.004
71	215	Codon_div45	0.004
72	90	2nd_stuc20	0.004
73	120	2nd_stuc50	0.004
74	64	Polarity44	0.004
75	122	Vol2	0.004
76	190	Codon_div20	0.004
77	124	Vol4	0.004
78	119	2nd_stuc49	0.004
79	2	AA_com2	0.004
80	15	AA_com15	0.004
81	197	Codon_div27	0.004
82	61	Polarity41	0.004
83	138	Vol18	0.004
84	141	Vol21	0.004
85	223	Charge3	0.004
86	145	Vol25	0.004
87	7	AA_com7	0.004
88	152	Vol32	0.004
89	3	AA_com3	0.004
90	44	Polarity24	0.004
91	202	Codon_div32	0.004
92	76	2nd_stuc6	0.003
93	248	Charge28	0.003
94	52	Polarity32	0.003
95	73	2nd_stuc3	0.003
96	193	Codon_div23	0.003
97	93	2nd_stuc23	0.003
98	103	2nd_stuc33	0.003
99	98	2nd_stuc28	0.003
100	196	Codon_div26	0.003
101	259	Charge39	0.003
102	155	Vol35	0.003
103	238	Charge18	0.003
104	228	Charge8	0.003
105	116	2nd_stuc46	0.003
106	256	Charge36	0.003
107	243	Charge23	0.003
108	84	2nd_stuc14	0.003
109	12	AA_com12	0.003
110	221	Charge1	0.003
111	65	Polarity45	0.003
112	24	Polarity4	0.003
113	247	Charge27	0.003
114	257	Charge37	0.003
115	220	Codon_div50	0.003
116	21	Polarity1	0.003
117	269	Charge49	0.003
118	270	Charge50	0.003
119	187	Codon_div17	0.003
120	26	Polarity6	0.003
121	131	Vol11	0.003
122	22	Polarity2	0.002
123	204	Codon_div34	0.002
124	69	Polarity49	0.002
125	41	Polarity21	0.002
126	135	Vol15	0.002
127	268	Charge48	0.002
128	265	Charge45	0.002
129	244	Charge24	0.002
130	169	Vol49	0.002
131	147	Vol27	0.002
132	226	Charge6	0.002
133	151	Vol31	0.002
134	107	2nd_stuc37	0.002
135	40	Polarity20	0.002
136	46	Polarity26	0.002
137	94	2nd_stuc24	0.002
138	59	Polarity39	0.002
139	89	2nd_stuc19	0.002
140	113	2nd_stuc43	0.002
141	108	2nd_stuc38	0.002
142	50	Polarity30	0.002
143	47	Polarity27	0.002
144	156	Vol36	0.002
145	153	Vol33	0.002
146	158	Vol38	0.002
147	178	Codon_div8	0.002
148	80	2nd_stuc10	0.002
149	43	Polarity23	0.002
150	250	Charge30	0.002
151	163	Vol43	0.002
152	191	Codon_div21	0.002
153	171	Codon_div1	0.002
154	235	Charge15	0.002
155	100	2nd_stuc30	0.002
156	176	Codon_div6	0.002
157	234	Charge14	0.002
158	81	2nd_stuc11	0.002
159	231	Charge11	0.002
160	174	Codon_div4	0.002
161	109	2nd_stuc39	0.002
162	166	Vol46	0.002
163	236	Charge16	0.002
164	92	2nd_stuc22	0.002
165	217	Codon_div47	0.002
166	189	Codon_div19	0.002
167	105	2nd_stuc35	0.002
168	110	2nd_stuc40	0.002
169	251	Charge31	0.002
170	85	2nd_stuc15	0.001
171	212	Codon_div42	0.001
172	56	Polarity36	0.001
173	60	Polarity40	0.001
174	233	Charge13	0.001
175	114	2nd_stuc44	0.001
176	31	Polarity11	0.001
177	209	Codon_div39	0.001
178	10	AA_com10	0.001
179	70	Polarity50	0.001
180	198	Codon_div28	0.001
181	242	Charge22	0.001
182	97	2nd_stuc27	0.001
183	39	Polarity19	0.001
184	129	Vol9	0.001
185	203	Codon_div33	0.001
186	199	Codon_div29	0.001
187	68	Polarity48	0.001
188	161	Vol41	0.001
189	106	2nd_stuc36	0.001
190	75	2nd_stuc5	0.001
191	216	Codon_div46	0.001
192	144	Vol24	0.001
193	173	Codon_div3	0.001
194	51	Polarity31	0.001
195	37	Polarity17	0.001
196	252	Charge32	0.001
197	74	2nd_stuc4	0.001
198	184	Codon_div14	0.001
199	57	Polarity37	0.001
200	30	Polarity10	0.001
201	164	Vol44	0.001
202	253	Charge33	0.001
203	222	Charge2	0.001
204	227	Charge7	0.001
205	1	AA_com1	0.001
206	133	Vol13	0.001
207	54	Polarity34	0.001
208	258	Charge38	0.001
209	211	Codon_div41	0.001
210	232	Charge12	0.001
211	125	Vol5	0.001
212	99	2nd_stuc29	0.001
213	162	Vol42	0.001
214	112	2nd_stuc42	0.001
215	139	Vol19	0.001
216	181	Codon_div11	0.001
217	177	Codon_div7	0.001
218	42	Polarity22	0.001
219	142	Vol22	0.001
220	67	Polarity47	0.001
221	118	2nd_stuc48	0.001
222	137	Vol17	0.001
223	157	Vol37	0.001
224	36	Polarity16	0.001
225	210	Codon_div40	0.001
226	225	Charge5	0.001
227	143	Vol23	0.001
228	149	Vol29	0
229	45	Polarity25	0
230	34	Polarity14	0
231	230	Charge10	0
232	192	Codon_div22	0
233	63	Polarity43	0
234	239	Charge19	0
235	148	Vol28	0
236	123	Vol3	0
237	165	Vol45	0
238	132	Vol12	0
239	72	2nd_stuc2	0
240	23	Polarity3	0
241	205	Codon_div35	0
242	213	Codon_div43	0
243	260	Charge40	0
244	206	Codon_div36	0
245	261	Charge41	0
246	101	2nd_stuc31	0
247	159	Vol39	0
248	86	2nd_stuc16	0
249	140	Vol20	0
250	134	Vol14	0
251	267	Charge47	0
252	194	Codon_div24	0
253	266	Charge46	0
254	200	Codon_div30	0
255	130	Vol10	0
256	71	2nd_stuc1	0
257	262	Charge42	0
258	121	Vol1	0
259	186	Codon_div16	0
260	180	Codon_div10	0
261	88	2nd_stuc18	0
262	214	Codon_div44	0
263	136	Vol16	0
264	9	AA_com9	0
265	77	2nd_stuc7	0
266	48	Polarity28	0
267	240	Charge20	0
268	25	Polarity5	0
269	249	Charge29	0
*** mRMR features ***
Order	Fea	Name	Score
1	32	Polarity12	0.017
2	82	2nd_stuc12	-0.001
3	6	AA_com6	0.001
4	18	AA_com18	-0.002
5	8	AA_com8	0
6	17	AA_com17	-0.003
7	20	AA_com20	-0.005
8	182	Codon_div12	-0.005
9	11	AA_com11	-0.005
10	16	AA_com16	-0.007
11	185	Codon_div15	-0.007
12	10	AA_com10	-0.009
13	87	2nd_stuc17	-0.009
14	245	Charge25	-0.01
15	237	Charge17	-0.01
16	14	AA_com14	-0.011
17	254	Charge34	-0.011
18	73	2nd_stuc3	-0.011
19	13	AA_com13	-0.011
20	4	AA_com4	-0.012
21	7	AA_com7	-0.013
22	224	Charge4	-0.012
23	5	AA_com5	-0.013
24	12	AA_com12	-0.013
25	226	Charge6	-0.014
26	128	Vol8	-0.015
27	21	Polarity1	-0.014
28	33	Polarity13	-0.015
29	195	Codon_div25	-0.015
30	3	AA_com3	-0.015
31	172	Codon_div2	-0.015
32	78	2nd_stuc8	-0.015
33	15	AA_com15	-0.016
34	42	Polarity22	-0.016
35	250	Charge30	-0.016
36	41	Polarity21	-0.017
37	96	2nd_stuc26	-0.017
38	9	AA_com9	-0.017
39	229	Charge9	-0.017
40	22	Polarity2	-0.017
41	135	Vol15	-0.017
42	31	Polarity11	-0.017
43	83	2nd_stuc13	-0.018
44	93	2nd_stuc23	-0.018
45	1	AA_com1	-0.018
46	127	Vol7	-0.018
47	241	Charge21	-0.018
48	24	Polarity4	-0.018
49	35	Polarity15	-0.018
50	173	Codon_div3	-0.019
51	79	2nd_stuc9	-0.019
52	72	2nd_stuc2	-0.02
53	247	Charge27	-0.02
54	102	2nd_stuc32	-0.02
55	90	2nd_stuc20	-0.021
56	26	Polarity6	-0.021
57	123	Vol3	-0.021
58	233	Charge13	-0.021
59	154	Vol34	-0.021
60	126	Vol6	-0.021
61	183	Codon_div13	-0.021
62	188	Codon_div18	-0.021
63	242	Charge22	-0.022
64	38	Polarity18	-0.022
65	124	Vol4	-0.022
66	34	Polarity14	-0.022
67	187	Codon_div17	-0.022
68	94	2nd_stuc24	-0.022
69	76	2nd_stuc6	-0.023
70	252	Charge32	-0.023
71	132	Vol12	-0.023
72	227	Charge7	-0.023
73	19	AA_com19	-0.023
74	47	Polarity27	-0.023
75	62	Polarity42	-0.023
76	177	Codon_div7	-0.024
77	2	AA_com2	-0.024
78	30	Polarity10	-0.025
79	178	Codon_div8	-0.025
80	221	Charge1	-0.025
81	197	Codon_div27	-0.025
82	46	Polarity26	-0.025
83	180	Codon_div10	-0.026
84	84	2nd_stuc14	-0.026
85	181	Codon_div11	-0.026
86	251	Charge31	-0.026
87	159	Vol39	-0.026
88	103	2nd_stuc33	-0.026
89	231	Charge11	-0.026
90	179	Codon_div9	-0.026
91	186	Codon_div16	-0.026
92	174	Codon_div4	-0.026
93	29	Polarity9	-0.026
94	152	Vol32	-0.027
95	97	2nd_stuc27	-0.027
96	133	Vol13	-0.027
97	28	Polarity8	-0.027
98	184	Codon_div14	-0.027
99	23	Polarity3	-0.027
100	228	Charge8	-0.027
101	150	Vol30	-0.027
102	176	Codon_div6	-0.028
103	222	Charge2	-0.028
104	81	2nd_stuc11	-0.028
105	129	Vol9	-0.028
106	71	2nd_stuc1	-0.028
107	223	Charge3	-0.028
108	27	Polarity7	-0.028
109	239	Charge19	-0.028
110	49	Polarity29	-0.028
111	194	Codon_div24	-0.028
112	232	Charge12	-0.028
113	53	Polarity33	-0.029
114	171	Codon_div1	-0.029
115	44	Polarity24	-0.029
116	140	Vol20	-0.029
117	230	Charge10	-0.029
118	36	Polarity16	-0.029
119	39	Polarity19	-0.029
120	107	2nd_stuc37	-0.029
121	201	Codon_div31	-0.03
122	43	Polarity23	-0.03
123	98	2nd_stuc28	-0.03
124	146	Vol26	-0.03
125	121	Vol1	-0.03
126	193	Codon_div23	-0.03
127	131	Vol11	-0.03
128	151	Vol31	-0.03
129	256	Charge36	-0.031
130	55	Polarity35	-0.031
131	130	Vol10	-0.032
132	74	2nd_stuc4	-0.032
133	40	Polarity20	-0.032
134	77	2nd_stuc7	-0.032
135	137	Vol17	-0.032
136	246	Charge26	-0.032
137	80	2nd_stuc10	-0.033
138	25	Polarity5	-0.033
139	225	Charge5	-0.033
140	189	Codon_div19	-0.033
141	75	2nd_stuc5	-0.033
142	235	Charge15	-0.033
143	122	Vol2	-0.033
144	45	Polarity25	-0.033
145	236	Charge16	-0.033
146	255	Charge35	-0.034
147	91	2nd_stuc21	-0.034
148	243	Charge23	-0.034
149	202	Codon_div32	-0.034
150	48	Polarity28	-0.034
151	240	Charge20	-0.034
152	86	2nd_stuc16	-0.035
153	58	Polarity38	-0.034
154	99	2nd_stuc29	-0.035
155	148	Vol28	-0.035
156	85	2nd_stuc15	-0.035
157	51	Polarity31	-0.035
158	257	Charge37	-0.035
159	238	Charge18	-0.035
160	142	Vol22	-0.036
161	207	Codon_div37	-0.036
162	234	Charge14	-0.036
163	153	Vol33	-0.036
164	192	Codon_div22	-0.036
165	260	Charge40	-0.036
166	199	Codon_div29	-0.037
167	100	2nd_stuc30	-0.037
168	248	Charge28	-0.037
169	141	Vol21	-0.037
170	104	2nd_stuc34	-0.037
171	37	Polarity17	-0.038
172	134	Vol14	-0.038
173	200	Codon_div30	-0.038
174	204	Codon_div34	-0.038
175	88	2nd_stuc18	-0.038
176	50	Polarity30	-0.039
177	244	Charge24	-0.039
178	52	Polarity32	-0.039
179	198	Codon_div28	-0.039
180	143	Vol23	-0.04
181	125	Vol5	-0.04
182	160	Vol40	-0.04
183	59	Polarity39	-0.04
184	203	Codon_div33	-0.04
185	147	Vol27	-0.04
186	259	Charge39	-0.041
187	144	Vol24	-0.041
188	155	Vol35	-0.042
189	66	Polarity46	-0.042
190	57	Polarity37	-0.042
191	196	Codon_div26	-0.043
192	175	Codon_div5	-0.043
193	56	Polarity36	-0.043
194	138	Vol18	-0.043
195	156	Vol36	-0.044
196	106	2nd_stuc36	-0.044
197	149	Vol29	-0.044
198	191	Codon_div21	-0.044
199	208	Codon_div38	-0.045
200	157	Vol37	-0.045
201	89	2nd_stuc19	-0.046
202	205	Codon_div35	-0.046
203	139	Vol19	-0.046
204	249	Charge29	-0.046
205	101	2nd_stuc31	-0.046
206	258	Charge38	-0.047
207	105	2nd_stuc35	-0.047
208	95	2nd_stuc25	-0.047
209	60	Polarity40	-0.048
210	145	Vol25	-0.048
211	253	Charge33	-0.048
212	209	Codon_div39	-0.048
213	190	Codon_div20	-0.048
214	212	Codon_div42	-0.048
215	206	Codon_div36	-0.049
216	111	2nd_stuc41	-0.049
217	158	Vol38	-0.05
218	115	2nd_stuc45	-0.05
219	110	2nd_stuc40	-0.051
220	262	Charge42	-0.052
221	64	Polarity44	-0.052
222	61	Polarity41	-0.052
223	92	2nd_stuc22	-0.053
224	54	Polarity34	-0.053
225	136	Vol16	-0.054
226	112	2nd_stuc42	-0.055
227	211	Codon_div41	-0.055
228	108	2nd_stuc38	-0.056
229	264	Charge44	-0.057
230	161	Vol41	-0.057
231	109	2nd_stuc39	-0.057
232	214	Codon_div44	-0.059
233	215	Codon_div45	-0.059
234	210	Codon_div40	-0.06
235	263	Charge43	-0.06
236	167	Vol47	-0.061
237	117	2nd_stuc47	-0.062
238	218	Codon_div48	-0.063
239	113	2nd_stuc43	-0.063
240	63	Polarity43	-0.064
241	162	Vol42	-0.065
242	168	Vol48	-0.066
243	213	Codon_div43	-0.067
244	116	2nd_stuc46	-0.067
245	170	Vol50	-0.068
246	114	2nd_stuc44	-0.069
247	261	Charge41	-0.07
248	219	Codon_div49	-0.071
249	165	Vol45	-0.071
250	163	Vol43	-0.072
251	268	Charge48	-0.074
252	267	Charge47	-0.075
253	65	Polarity45	-0.075
254	270	Charge50	-0.076
255	266	Charge46	-0.076
256	164	Vol44	-0.077
257	70	Polarity50	-0.078
258	69	Polarity49	-0.079
259	217	Codon_div47	-0.079
260	68	Polarity48	-0.081
261	216	Codon_div46	-0.082
262	220	Codon_div50	-0.083
263	166	Vol46	-0.083
264	169	Vol49	-0.085
265	118	2nd_stuc48	-0.085
266	67	Polarity47	-0.086
267	120	2nd_stuc50	-0.087
268	119	2nd_stuc49	-0.088
269	265	Charge45	-0.089
270	269	Charge49	-0.094
*** This program and the respective minimum Redundancy Maximum Relevance (mRMR)
algorithm were developed by Hanchuan Peng <hanchuan.peng@gmail.com>for
the paper
"Feature selection based on mutual information: criteria of
max-dependency, max-relevance, and min-redundancy,"
Hanchuan Peng, Fuhui Long, and Chris Ding,
IEEE Transactions on Pattern Analysis and Machine Intelligence,
Vol. 27, No. 8, pp.1226-1238, 2005.

## Sheet: L. pneumophila Philadelphia 1
You have specified parameters: threshold=mu+/-1.00*sigma #fea=270 selection method=MID #maxVar=270 #maxSample=556
Target classification variable (#1 column in the input data) has name=class	entropy score=0.647
*** MaxRel features ***
Order	Fea	Name	Score
1	7	AA_com7	0.034
2	2	AA_com2	0.029
3	5	AA_com5	0.021
4	62	Polarity42	0.016
5	29	Polarity9	0.015
6	14	AA_com14	0.014
7	118	2nd_stuc48	0.013
8	17	AA_com17	0.013
9	95	2nd_stuc25	0.012
10	142	Vol22	0.012
11	84	2nd_stuc14	0.011
12	48	Polarity28	0.011
13	85	2nd_stuc15	0.011
14	227	Charge7	0.011
15	20	AA_com20	0.011
16	150	Vol30	0.011
17	223	Charge3	0.011
18	26	Polarity6	0.011
19	244	Charge24	0.01
20	116	2nd_stuc46	0.01
21	112	2nd_stuc42	0.009
22	176	Codon_div6	0.009
23	99	2nd_stuc29	0.008
24	221	Charge1	0.008
25	162	Vol42	0.008
26	47	Polarity27	0.007
27	16	AA_com16	0.007
28	53	Polarity33	0.007
29	264	Charge44	0.007
30	157	Vol37	0.007
31	243	Charge23	0.007
32	9	AA_com9	0.007
33	156	Vol36	0.007
34	88	2nd_stuc18	0.007
35	194	Codon_div24	0.007
36	198	Codon_div28	0.007
37	92	2nd_stuc22	0.006
38	59	Polarity39	0.006
39	91	2nd_stuc21	0.006
40	192	Codon_div22	0.006
41	171	Codon_div1	0.006
42	8	AA_com8	0.006
43	102	2nd_stuc32	0.006
44	3	AA_com3	0.006
45	117	2nd_stuc47	0.006
46	120	2nd_stuc50	0.006
47	161	Vol41	0.006
48	226	Charge6	0.006
49	179	Codon_div9	0.006
50	127	Vol7	0.006
51	177	Codon_div7	0.005
52	86	2nd_stuc16	0.005
53	258	Charge38	0.005
54	182	Codon_div12	0.005
55	183	Codon_div13	0.005
56	4	AA_com4	0.005
57	31	Polarity11	0.005
58	35	Polarity15	0.005
59	75	2nd_stuc5	0.005
60	239	Charge19	0.005
61	166	Vol46	0.005
62	77	2nd_stuc7	0.005
63	152	Vol32	0.005
64	110	2nd_stuc40	0.005
65	58	Polarity38	0.004
66	270	Charge50	0.004
67	191	Codon_div21	0.004
68	68	Polarity48	0.004
69	205	Codon_div35	0.004
70	12	AA_com12	0.004
71	234	Charge14	0.004
72	184	Codon_div14	0.004
73	218	Codon_div48	0.004
74	222	Charge2	0.004
75	18	AA_com18	0.004
76	1	AA_com1	0.004
77	167	Vol47	0.004
78	254	Charge34	0.004
79	83	2nd_stuc13	0.004
80	144	Vol24	0.004
81	242	Charge22	0.004
82	249	Charge29	0.004
83	141	Vol21	0.004
84	165	Vol45	0.004
85	137	Vol17	0.003
86	203	Codon_div33	0.003
87	78	2nd_stuc8	0.003
88	108	2nd_stuc38	0.003
89	237	Charge17	0.003
90	66	Polarity46	0.003
91	128	Vol8	0.003
92	67	Polarity47	0.003
93	206	Codon_div36	0.003
94	22	Polarity2	0.003
95	146	Vol26	0.003
96	36	Polarity16	0.003
97	261	Charge41	0.003
98	125	Vol5	0.003
99	43	Polarity23	0.003
100	61	Polarity41	0.003
101	119	2nd_stuc49	0.003
102	56	Polarity36	0.003
103	211	Codon_div41	0.003
104	114	2nd_stuc44	0.003
105	79	2nd_stuc9	0.003
106	220	Codon_div50	0.003
107	34	Polarity14	0.003
108	266	Charge46	0.003
109	126	Vol6	0.003
110	214	Codon_div44	0.003
111	147	Vol27	0.003
112	64	Polarity44	0.003
113	164	Vol44	0.003
114	24	Polarity4	0.003
115	143	Vol23	0.003
116	196	Codon_div26	0.003
117	163	Vol43	0.003
118	111	2nd_stuc41	0.003
119	101	2nd_stuc31	0.003
120	267	Charge47	0.002
121	148	Vol28	0.002
122	96	2nd_stuc26	0.002
123	41	Polarity21	0.002
124	232	Charge12	0.002
125	215	Codon_div45	0.002
126	229	Charge9	0.002
127	6	AA_com6	0.002
128	19	AA_com19	0.002
129	186	Codon_div16	0.002
130	28	Polarity8	0.002
131	173	Codon_div3	0.002
132	80	2nd_stuc10	0.002
133	180	Codon_div10	0.002
134	121	Vol1	0.002
135	138	Vol18	0.002
136	175	Codon_div5	0.002
137	159	Vol39	0.002
138	151	Vol31	0.002
139	103	2nd_stuc33	0.002
140	54	Polarity34	0.002
141	262	Charge42	0.002
142	204	Codon_div34	0.002
143	134	Vol14	0.002
144	27	Polarity7	0.002
145	181	Codon_div11	0.002
146	207	Codon_div37	0.002
147	10	AA_com10	0.002
148	76	2nd_stuc6	0.002
149	90	2nd_stuc20	0.002
150	209	Codon_div39	0.002
151	201	Codon_div31	0.002
152	82	2nd_stuc12	0.002
153	39	Polarity19	0.002
154	71	2nd_stuc1	0.002
155	107	2nd_stuc37	0.002
156	136	Vol16	0.002
157	178	Codon_div8	0.002
158	106	2nd_stuc36	0.002
159	44	Polarity24	0.002
160	193	Codon_div23	0.002
161	74	2nd_stuc4	0.002
162	115	2nd_stuc45	0.001
163	50	Polarity30	0.001
164	109	2nd_stuc39	0.001
165	245	Charge25	0.001
166	30	Polarity10	0.001
167	105	2nd_stuc35	0.001
168	132	Vol12	0.001
169	225	Charge5	0.001
170	199	Codon_div29	0.001
171	210	Codon_div40	0.001
172	124	Vol4	0.001
173	113	2nd_stuc43	0.001
174	256	Charge36	0.001
175	158	Vol38	0.001
176	133	Vol13	0.001
177	208	Codon_div38	0.001
178	233	Charge13	0.001
179	228	Charge8	0.001
180	97	2nd_stuc27	0.001
181	42	Polarity22	0.001
182	190	Codon_div20	0.001
183	251	Charge31	0.001
184	40	Polarity20	0.001
185	219	Codon_div49	0.001
186	154	Vol34	0.001
187	188	Codon_div18	0.001
188	155	Vol35	0.001
189	149	Vol29	0.001
190	257	Charge37	0.001
191	235	Charge15	0.001
192	65	Polarity45	0.001
193	21	Polarity1	0.001
194	13	AA_com13	0.001
195	189	Codon_div19	0.001
196	49	Polarity29	0.001
197	87	2nd_stuc17	0.001
198	139	Vol19	0.001
199	248	Charge28	0.001
200	172	Codon_div2	0.001
201	247	Charge27	0.001
202	45	Polarity25	0.001
203	212	Codon_div42	0.001
204	252	Charge32	0.001
205	241	Charge21	0.001
206	197	Codon_div27	0.001
207	265	Charge45	0.001
208	131	Vol11	0.001
209	240	Charge20	0.001
210	94	2nd_stuc24	0.001
211	89	2nd_stuc19	0.001
212	32	Polarity12	0.001
213	129	Vol9	0.001
214	238	Charge18	0.001
215	253	Charge33	0.001
216	38	Polarity18	0.001
217	153	Vol33	0.001
218	81	2nd_stuc11	0.001
219	135	Vol15	0.001
220	70	Polarity50	0.001
221	216	Codon_div46	0.001
222	174	Codon_div4	0.001
223	122	Vol2	0.001
224	260	Charge40	0.001
225	25	Polarity5	0.001
226	236	Charge16	0.001
227	168	Vol48	0.001
228	160	Vol40	0.001
229	202	Codon_div32	0.001
230	51	Polarity31	0.001
231	37	Polarity17	0.001
232	268	Charge48	0.001
233	60	Polarity40	0.001
234	52	Polarity32	0.001
235	104	2nd_stuc34	0
236	100	2nd_stuc30	0
237	169	Vol49	0
238	73	2nd_stuc3	0
239	140	Vol20	0
240	263	Charge43	0
241	57	Polarity37	0
242	185	Codon_div15	0
243	72	2nd_stuc2	0
244	63	Polarity43	0
245	230	Charge10	0
246	246	Charge26	0
247	23	Polarity3	0
248	145	Vol25	0
249	46	Polarity26	0
250	195	Codon_div25	0
251	55	Polarity35	0
252	15	AA_com15	0
253	98	2nd_stuc28	0
254	269	Charge49	0
255	217	Codon_div47	0
256	33	Polarity13	0
257	224	Charge4	0
258	170	Vol50	0
259	213	Codon_div43	0
260	255	Charge35	0
261	259	Charge39	0
262	11	AA_com11	0
263	123	Vol3	0
264	231	Charge11	0
265	130	Vol10	0
266	93	2nd_stuc23	0
267	187	Codon_div17	0
268	69	Polarity49	0
269	250	Charge30	0
*** mRMR features ***
Order	Fea	Name	Score
1	7	AA_com7	0.034
2	29	Polarity9	0.008
3	5	AA_com5	0.011
4	2	AA_com2	0.009
5	244	Charge24	0.003
6	95	2nd_stuc25	0.002
7	20	AA_com20	0.001
8	48	Polarity28	0.001
9	176	Codon_div6	-0.001
10	142	Vol22	-0.002
11	118	2nd_stuc48	-0.002
12	17	AA_com17	-0.002
13	84	2nd_stuc14	-0.002
14	221	Charge1	-0.003
15	85	2nd_stuc15	-0.003
16	192	Codon_div22	-0.003
17	99	2nd_stuc29	-0.003
18	26	Polarity6	-0.003
19	14	AA_com14	-0.003
20	9	AA_com9	-0.005
21	62	Polarity42	-0.004
22	34	Polarity14	-0.005
23	35	Polarity15	-0.005
24	226	Charge6	-0.005
25	162	Vol42	-0.004
26	8	AA_com8	-0.005
27	194	Codon_div24	-0.005
28	223	Charge3	-0.005
29	47	Polarity27	-0.005
30	16	AA_com16	-0.005
31	227	Charge7	-0.005
32	177	Codon_div7	-0.006
33	75	2nd_stuc5	-0.006
34	157	Vol37	-0.006
35	112	2nd_stuc42	-0.006
36	243	Charge23	-0.006
37	68	Polarity48	-0.007
38	182	Codon_div12	-0.006
39	150	Vol30	-0.006
40	102	2nd_stuc32	-0.007
41	171	Codon_div1	-0.007
42	137	Vol17	-0.007
43	173	Codon_div3	-0.007
44	116	2nd_stuc46	-0.007
45	18	AA_com18	-0.007
46	23	Polarity3	-0.007
47	264	Charge44	-0.007
48	3	AA_com3	-0.007
49	31	Polarity11	-0.007
50	88	2nd_stuc18	-0.008
51	96	2nd_stuc26	-0.008
52	183	Codon_div13	-0.008
53	71	2nd_stuc1	-0.008
54	258	Charge38	-0.008
55	78	2nd_stuc8	-0.008
56	239	Charge19	-0.008
57	12	AA_com12	-0.008
58	128	Vol8	-0.008
59	138	Vol18	-0.008
60	179	Codon_div9	-0.008
61	120	2nd_stuc50	-0.008
62	11	AA_com11	-0.008
63	6	AA_com6	-0.008
64	79	2nd_stuc9	-0.008
65	83	2nd_stuc13	-0.008
66	92	2nd_stuc22	-0.008
67	156	Vol36	-0.008
68	234	Charge14	-0.008
69	174	Codon_div4	-0.008
70	136	Vol16	-0.008
71	222	Charge2	-0.008
72	53	Polarity33	-0.008
73	4	AA_com4	-0.009
74	181	Codon_div11	-0.009
75	190	Codon_div20	-0.009
76	206	Codon_div36	-0.009
77	188	Codon_div18	-0.009
78	230	Charge10	-0.009
79	146	Vol26	-0.009
80	233	Charge13	-0.009
81	152	Vol32	-0.009
82	237	Charge17	-0.009
83	59	Polarity39	-0.009
84	196	Codon_div26	-0.009
85	127	Vol7	-0.009
86	110	2nd_stuc40	-0.009
87	184	Codon_div14	-0.009
88	106	2nd_stuc36	-0.009
89	21	Polarity1	-0.009
90	161	Vol41	-0.01
91	175	Codon_div5	-0.01
92	27	Polarity7	-0.01
93	103	2nd_stuc33	-0.01
94	36	Polarity16	-0.01
95	74	2nd_stuc4	-0.01
96	125	Vol5	-0.01
97	204	Codon_div34	-0.01
98	191	Codon_div21	-0.01
99	147	Vol27	-0.01
100	251	Charge31	-0.01
101	229	Charge9	-0.01
102	10	AA_com10	-0.01
103	91	2nd_stuc21	-0.011
104	141	Vol21	-0.011
105	28	Polarity8	-0.011
106	240	Charge20	-0.011
107	93	2nd_stuc23	-0.011
108	208	Codon_div38	-0.011
109	166	Vol46	-0.011
110	209	Codon_div39	-0.011
111	180	Codon_div10	-0.011
112	43	Polarity23	-0.011
113	198	Codon_div28	-0.011
114	90	2nd_stuc20	-0.011
115	178	Codon_div8	-0.011
116	203	Codon_div33	-0.011
117	186	Codon_div16	-0.011
118	117	2nd_stuc47	-0.011
119	242	Charge22	-0.011
120	126	Vol6	-0.011
121	134	Vol14	-0.012
122	144	Vol24	-0.011
123	72	2nd_stuc2	-0.011
124	197	Codon_div27	-0.012
125	1	AA_com1	-0.012
126	165	Vol45	-0.012
127	104	2nd_stuc34	-0.012
128	32	Polarity12	-0.012
129	97	2nd_stuc27	-0.012
130	25	Polarity5	-0.012
131	76	2nd_stuc6	-0.012
132	81	2nd_stuc11	-0.012
133	19	AA_com19	-0.012
134	187	Codon_div17	-0.012
135	143	Vol23	-0.012
136	193	Codon_div23	-0.012
137	57	Polarity37	-0.012
138	80	2nd_stuc10	-0.012
139	207	Codon_div37	-0.012
140	86	2nd_stuc16	-0.012
141	121	Vol1	-0.012
142	50	Polarity30	-0.012
143	261	Charge41	-0.012
144	101	2nd_stuc31	-0.012
145	132	Vol12	-0.012
146	77	2nd_stuc7	-0.012
147	235	Charge15	-0.012
148	58	Polarity38	-0.013
149	122	Vol2	-0.013
150	260	Charge40	-0.013
151	13	AA_com13	-0.013
152	246	Charge26	-0.013
153	82	2nd_stuc12	-0.013
154	131	Vol11	-0.013
155	87	2nd_stuc17	-0.013
156	40	Polarity20	-0.013
157	205	Codon_div35	-0.013
158	73	2nd_stuc3	-0.013
159	189	Codon_div19	-0.013
160	217	Codon_div47	-0.013
161	256	Charge36	-0.013
162	220	Codon_div50	-0.013
163	123	Vol3	-0.013
164	15	AA_com15	-0.013
165	108	2nd_stuc38	-0.013
166	24	Polarity4	-0.013
167	66	Polarity46	-0.013
168	114	2nd_stuc44	-0.013
169	185	Codon_div15	-0.014
170	259	Charge39	-0.014
171	37	Polarity17	-0.014
172	109	2nd_stuc39	-0.014
173	45	Polarity25	-0.014
174	33	Polarity13	-0.014
175	199	Codon_div29	-0.014
176	140	Vol20	-0.014
177	119	2nd_stuc49	-0.014
178	250	Charge30	-0.014
179	270	Charge50	-0.014
180	200	Codon_div30	-0.014
181	130	Vol10	-0.014
182	129	Vol9	-0.014
183	44	Polarity24	-0.014
184	148	Vol28	-0.014
185	218	Codon_div48	-0.014
186	231	Charge11	-0.014
187	164	Vol44	-0.015
188	211	Codon_div41	-0.015
189	215	Codon_div45	-0.015
190	113	2nd_stuc43	-0.015
191	249	Charge29	-0.015
192	111	2nd_stuc41	-0.015
193	257	Charge37	-0.015
194	201	Codon_div31	-0.015
195	145	Vol25	-0.015
196	124	Vol4	-0.015
197	212	Codon_div42	-0.015
198	61	Polarity41	-0.015
199	51	Polarity31	-0.015
200	268	Charge48	-0.015
201	49	Polarity29	-0.015
202	265	Charge45	-0.015
203	41	Polarity21	-0.015
204	105	2nd_stuc35	-0.015
205	133	Vol13	-0.015
206	42	Polarity22	-0.016
207	54	Polarity34	-0.016
208	267	Charge47	-0.016
209	153	Vol33	-0.016
210	255	Charge35	-0.016
211	158	Vol38	-0.016
212	216	Codon_div46	-0.016
213	22	Polarity2	-0.016
214	67	Polarity47	-0.016
215	38	Polarity18	-0.016
216	154	Vol34	-0.016
217	39	Polarity19	-0.016
218	269	Charge49	-0.016
219	236	Charge16	-0.016
220	232	Charge12	-0.016
221	263	Charge43	-0.016
222	100	2nd_stuc30	-0.017
223	63	Polarity43	-0.017
224	172	Codon_div2	-0.017
225	266	Charge46	-0.017
226	98	2nd_stuc28	-0.017
227	64	Polarity44	-0.017
228	253	Charge33	-0.017
229	60	Polarity40	-0.017
230	254	Charge34	-0.017
231	135	Vol15	-0.017
232	56	Polarity36	-0.018
233	30	Polarity10	-0.018
234	167	Vol47	-0.018
235	65	Polarity45	-0.018
236	219	Codon_div49	-0.018
237	52	Polarity32	-0.018
238	159	Vol39	-0.018
239	46	Polarity26	-0.018
240	224	Charge4	-0.018
241	89	2nd_stuc19	-0.018
242	155	Vol35	-0.018
243	149	Vol29	-0.019
244	139	Vol19	-0.019
245	225	Charge5	-0.019
246	238	Charge18	-0.019
247	245	Charge25	-0.019
248	262	Charge42	-0.019
249	115	2nd_stuc45	-0.019
250	241	Charge21	-0.019
251	168	Vol48	-0.02
252	195	Codon_div25	-0.02
253	107	2nd_stuc37	-0.02
254	202	Codon_div32	-0.02
255	214	Codon_div44	-0.02
256	55	Polarity35	-0.02
257	210	Codon_div40	-0.021
258	163	Vol43	-0.021
259	160	Vol40	-0.021
260	94	2nd_stuc24	-0.021
261	169	Vol49	-0.021
262	247	Charge27	-0.021
263	228	Charge8	-0.021
264	252	Charge32	-0.021
265	151	Vol31	-0.022
266	248	Charge28	-0.022
267	213	Codon_div43	-0.022
268	70	Polarity50	-0.023
269	170	Vol50	-0.024
270	69	Polarity49	-0.024
*** This program and the respective minimum Redundancy Maximum Relevance (mRMR)
algorithm were developed by Hanchuan Peng <hanchuan.peng@gmail.com>for
the paper
"Feature selection based on mutual information: criteria of
max-dependency, max-relevance, and min-redundancy,"
Hanchuan Peng, Fuhui Long, and Chris Ding,
IEEE Transactions on Pattern Analysis and Machine Intelligence,
Vol. 27, No. 8, pp.1226-1238, 2005.

## Sheet: P. aeruginosa PAO1
You have specified parameters: threshold=mu+/-1.00*sigma #fea=270 selection method=MID #maxVar=270 #maxSample=907
Target classification variable (#1 column in the input data) has name=class	entropy score=0.650
*** MaxRel features ***
Order	Fea	Name	Score
1	2	AA_com2	0.016
2	14	AA_com14	0.016
3	16	AA_com16	0.015
4	7	AA_com7	0.014
5	12	AA_com12	0.008
6	5	AA_com5	0.008
7	20	AA_com20	0.007
8	98	2nd_stuc28	0.007
9	6	AA_com6	0.007
10	55	Polarity35	0.006
11	105	2nd_stuc35	0.006
12	267	Charge47	0.006
13	25	Polarity5	0.006
14	261	Charge41	0.006
15	57	Polarity37	0.006
16	233	Charge13	0.005
17	252	Charge32	0.005
18	101	2nd_stuc31	0.005
19	129	Vol9	0.005
20	160	Vol40	0.005
21	150	Vol30	0.005
22	246	Charge26	0.004
23	223	Charge3	0.004
24	170	Vol50	0.004
25	47	Polarity27	0.004
26	62	Polarity42	0.004
27	41	Polarity21	0.004
28	103	2nd_stuc33	0.004
29	217	Codon_div47	0.004
30	226	Charge6	0.004
31	28	Polarity8	0.004
32	26	Polarity6	0.004
33	257	Charge37	0.004
34	76	2nd_stuc6	0.004
35	46	Polarity26	0.003
36	207	Codon_div37	0.003
37	17	AA_com17	0.003
38	199	Codon_div29	0.003
39	185	Codon_div15	0.003
40	97	2nd_stuc27	0.003
41	27	Polarity7	0.003
42	242	Charge22	0.003
43	3	AA_com3	0.003
44	45	Polarity25	0.003
45	102	2nd_stuc32	0.003
46	67	Polarity47	0.003
47	244	Charge24	0.003
48	130	Vol10	0.003
49	254	Charge34	0.003
50	180	Codon_div10	0.003
51	260	Charge40	0.003
52	205	Codon_div35	0.003
53	59	Polarity39	0.003
54	215	Codon_div45	0.003
55	44	Polarity24	0.003
56	70	Polarity50	0.003
57	10	AA_com10	0.003
58	212	Codon_div42	0.003
59	204	Codon_div34	0.003
60	120	2nd_stuc50	0.002
61	175	Codon_div5	0.002
62	108	2nd_stuc38	0.002
63	255	Charge35	0.002
64	133	Vol13	0.002
65	237	Charge17	0.002
66	236	Charge16	0.002
67	149	Vol29	0.002
68	90	2nd_stuc20	0.002
69	60	Polarity40	0.002
70	37	Polarity17	0.002
71	268	Charge48	0.002
72	253	Charge33	0.002
73	248	Charge28	0.002
74	15	AA_com15	0.002
75	92	2nd_stuc22	0.002
76	116	2nd_stuc46	0.002
77	106	2nd_stuc36	0.002
78	183	Codon_div13	0.002
79	158	Vol38	0.002
80	91	2nd_stuc21	0.002
81	68	Polarity48	0.002
82	193	Codon_div23	0.002
83	203	Codon_div33	0.002
84	8	AA_com8	0.002
85	85	2nd_stuc15	0.002
86	144	Vol24	0.002
87	66	Polarity46	0.002
88	176	Codon_div6	0.002
89	154	Vol34	0.002
90	218	Codon_div48	0.002
91	40	Polarity20	0.002
92	239	Charge19	0.002
93	156	Vol36	0.002
94	114	2nd_stuc44	0.002
95	29	Polarity9	0.002
96	1	AA_com1	0.002
97	249	Charge29	0.002
98	262	Charge42	0.002
99	222	Charge2	0.002
100	13	AA_com13	0.002
101	138	Vol18	0.002
102	89	2nd_stuc19	0.002
103	198	Codon_div28	0.002
104	80	2nd_stuc10	0.002
105	145	Vol25	0.002
106	187	Codon_div17	0.002
107	73	2nd_stuc3	0.002
108	173	Codon_div3	0.002
109	157	Vol37	0.002
110	258	Charge38	0.002
111	167	Vol47	0.002
112	216	Codon_div46	0.002
113	221	Charge1	0.002
114	52	Polarity32	0.002
115	71	2nd_stuc1	0.002
116	53	Polarity33	0.002
117	124	Vol4	0.002
118	155	Vol35	0.002
119	11	AA_com11	0.002
120	30	Polarity10	0.002
121	24	Polarity4	0.002
122	123	Vol3	0.002
123	31	Polarity11	0.002
124	224	Charge4	0.001
125	201	Codon_div31	0.001
126	166	Vol46	0.001
127	213	Codon_div43	0.001
128	147	Vol27	0.001
129	146	Vol26	0.001
130	161	Vol41	0.001
131	122	Vol2	0.001
132	137	Vol17	0.001
133	75	2nd_stuc5	0.001
134	32	Polarity12	0.001
135	35	Polarity15	0.001
136	196	Codon_div26	0.001
137	83	2nd_stuc13	0.001
138	111	2nd_stuc41	0.001
139	241	Charge21	0.001
140	78	2nd_stuc8	0.001
141	179	Codon_div9	0.001
142	87	2nd_stuc17	0.001
143	174	Codon_div4	0.001
144	168	Vol48	0.001
145	74	2nd_stuc4	0.001
146	210	Codon_div40	0.001
147	229	Charge9	0.001
148	119	2nd_stuc49	0.001
149	245	Charge25	0.001
150	131	Vol11	0.001
151	72	2nd_stuc2	0.001
152	36	Polarity16	0.001
153	230	Charge10	0.001
154	77	2nd_stuc7	0.001
155	186	Codon_div16	0.001
156	178	Codon_div8	0.001
157	115	2nd_stuc45	0.001
158	197	Codon_div27	0.001
159	126	Vol6	0.001
160	54	Polarity34	0.001
161	48	Polarity28	0.001
162	163	Vol43	0.001
163	259	Charge39	0.001
164	81	2nd_stuc11	0.001
165	211	Codon_div41	0.001
166	93	2nd_stuc23	0.001
167	18	AA_com18	0.001
168	22	Polarity2	0.001
169	225	Charge5	0.001
170	190	Codon_div20	0.001
171	265	Charge45	0.001
172	228	Charge8	0.001
173	23	Polarity3	0.001
174	50	Polarity30	0.001
175	182	Codon_div12	0.001
176	172	Codon_div2	0.001
177	132	Vol12	0.001
178	188	Codon_div18	0.001
179	231	Charge11	0.001
180	200	Codon_div30	0.001
181	234	Charge14	0.001
182	100	2nd_stuc30	0.001
183	99	2nd_stuc29	0.001
184	164	Vol44	0.001
185	194	Codon_div24	0.001
186	96	2nd_stuc26	0.001
187	235	Charge15	0.001
188	148	Vol28	0.001
189	169	Vol49	0.001
190	247	Charge27	0.001
191	256	Charge36	0.001
192	141	Vol21	0.001
193	88	2nd_stuc18	0.001
194	38	Polarity18	0.001
195	127	Vol7	0.001
196	117	2nd_stuc47	0.001
197	128	Vol8	0.001
198	49	Polarity29	0
199	104	2nd_stuc34	0
200	34	Polarity14	0
201	42	Polarity22	0
202	61	Polarity41	0
203	94	2nd_stuc24	0
204	43	Polarity23	0
205	189	Codon_div19	0
206	19	AA_com19	0
207	112	2nd_stuc42	0
208	136	Vol16	0
209	95	2nd_stuc25	0
210	109	2nd_stuc39	0
211	263	Charge43	0
212	162	Vol42	0
213	56	Polarity36	0
214	39	Polarity19	0
215	140	Vol20	0
216	86	2nd_stuc16	0
217	219	Codon_div49	0
218	69	Polarity49	0
219	184	Codon_div14	0
220	153	Vol33	0
221	143	Vol23	0
222	238	Charge18	0
223	82	2nd_stuc12	0
224	135	Vol15	0
225	107	2nd_stuc37	0
226	250	Charge30	0
227	9	AA_com9	0
228	21	Polarity1	0
229	118	2nd_stuc48	0
230	191	Codon_div21	0
231	243	Charge23	0
232	177	Codon_div7	0
233	33	Polarity13	0
234	64	Polarity44	0
235	214	Codon_div44	0
236	84	2nd_stuc14	0
237	58	Polarity38	0
238	65	Polarity45	0
239	159	Vol39	0
240	125	Vol5	0
241	266	Charge46	0
242	4	AA_com4	0
243	208	Codon_div38	0
244	152	Vol32	0
245	139	Vol19	0
246	171	Codon_div1	0
247	264	Charge44	0
248	51	Polarity31	0
249	240	Charge20	0
250	251	Charge31	0
251	121	Vol1	0
252	165	Vol45	0
253	113	2nd_stuc43	0
254	142	Vol22	0
255	209	Codon_div39	0
256	63	Polarity43	0
257	79	2nd_stuc9	0
258	134	Vol14	0
259	206	Codon_div36	0
260	195	Codon_div25	0
261	227	Charge7	0
262	151	Vol31	0
263	192	Codon_div22	0
264	232	Charge12	0
265	110	2nd_stuc40	0
266	181	Codon_div11	0
267	202	Codon_div32	0
268	270	Charge50	0
269	269	Charge49	0
*** mRMR features ***
Order	Fea	Name	Score
1	2	AA_com2	0.016
2	16	AA_com16	0
3	25	Polarity5	0.002
4	14	AA_com14	0.002
5	160	Vol40	-0.001
6	55	Polarity35	-0.001
7	7	AA_com7	0
8	175	Codon_div5	-0.002
9	20	AA_com20	-0.002
10	205	Codon_div35	-0.003
11	81	2nd_stuc11	-0.003
12	105	2nd_stuc35	-0.003
13	12	AA_com12	-0.003
14	44	Polarity24	-0.003
15	11	AA_com11	-0.003
16	6	AA_com6	-0.003
17	233	Charge13	-0.003
18	129	Vol9	-0.004
19	57	Polarity37	-0.004
20	28	Polarity8	-0.005
21	27	Polarity7	-0.005
22	5	AA_com5	-0.005
23	98	2nd_stuc28	-0.005
24	26	Polarity6	-0.005
25	37	Polarity17	-0.005
26	185	Codon_div15	-0.005
27	1	AA_com1	-0.005
28	97	2nd_stuc27	-0.006
29	130	Vol10	-0.006
30	226	Charge6	-0.006
31	173	Codon_div3	-0.006
32	186	Codon_div16	-0.006
33	45	Polarity25	-0.006
34	150	Vol30	-0.006
35	242	Charge22	-0.007
36	8	AA_com8	-0.007
37	103	2nd_stuc33	-0.007
38	47	Polarity27	-0.006
39	149	Vol29	-0.007
40	10	AA_com10	-0.007
41	236	Charge16	-0.007
42	13	AA_com13	-0.007
43	246	Charge26	-0.007
44	177	Codon_div7	-0.007
45	131	Vol11	-0.007
46	237	Charge17	-0.007
47	180	Codon_div10	-0.007
48	101	2nd_stuc31	-0.007
49	17	AA_com17	-0.007
50	138	Vol18	-0.007
51	257	Charge37	-0.007
52	3	AA_com3	-0.007
53	178	Codon_div8	-0.007
54	187	Codon_div17	-0.007
55	29	Polarity9	-0.007
56	176	Codon_div6	-0.008
57	122	Vol2	-0.008
58	195	Codon_div25	-0.008
59	71	2nd_stuc1	-0.008
60	261	Charge41	-0.008
61	248	Charge28	-0.008
62	89	2nd_stuc19	-0.008
63	124	Vol4	-0.008
64	171	Codon_div1	-0.008
65	76	2nd_stuc6	-0.008
66	199	Codon_div29	-0.008
67	252	Charge32	-0.008
68	85	2nd_stuc15	-0.008
69	198	Codon_div28	-0.008
70	244	Charge24	-0.008
71	234	Charge14	-0.008
72	179	Codon_div9	-0.008
73	253	Charge33	-0.008
74	18	AA_com18	-0.008
75	254	Charge34	-0.008
76	35	Polarity15	-0.009
77	223	Charge3	-0.009
78	212	Codon_div42	-0.009
79	42	Polarity22	-0.009
80	93	2nd_stuc23	-0.009
81	241	Charge21	-0.009
82	91	2nd_stuc21	-0.009
83	133	Vol13	-0.009
84	174	Codon_div4	-0.009
85	21	Polarity1	-0.009
86	32	Polarity12	-0.009
87	204	Codon_div34	-0.009
88	41	Polarity21	-0.009
89	54	Polarity34	-0.009
90	188	Codon_div18	-0.009
91	132	Vol12	-0.009
92	19	AA_com19	-0.009
93	197	Codon_div27	-0.009
94	33	Polarity13	-0.009
95	183	Codon_div13	-0.009
96	15	AA_com15	-0.009
97	46	Polarity26	-0.009
98	231	Charge11	-0.009
99	40	Polarity20	-0.009
100	75	2nd_stuc5	-0.009
101	88	2nd_stuc18	-0.009
102	22	Polarity2	-0.009
103	267	Charge47	-0.01
104	67	Polarity47	-0.01
105	24	Polarity4	-0.01
106	184	Codon_div14	-0.01
107	193	Codon_div23	-0.01
108	9	AA_com9	-0.01
109	87	2nd_stuc17	-0.01
110	79	2nd_stuc9	-0.01
111	114	2nd_stuc44	-0.01
112	222	Charge2	-0.01
113	191	Codon_div21	-0.01
114	36	Polarity16	-0.01
115	201	Codon_div31	-0.01
116	59	Polarity39	-0.01
117	78	2nd_stuc8	-0.01
118	43	Polarity23	-0.01
119	227	Charge7	-0.01
120	135	Vol15	-0.01
121	258	Charge38	-0.01
122	96	2nd_stuc26	-0.01
123	66	Polarity46	-0.01
124	134	Vol14	-0.01
125	74	2nd_stuc4	-0.01
126	221	Charge1	-0.01
127	207	Codon_div37	-0.011
128	228	Charge8	-0.011
129	52	Polarity32	-0.011
130	102	2nd_stuc32	-0.011
131	31	Polarity11	-0.011
132	23	Polarity3	-0.011
133	83	2nd_stuc13	-0.011
134	238	Charge18	-0.011
135	86	2nd_stuc16	-0.011
136	225	Charge5	-0.011
137	154	Vol34	-0.011
138	245	Charge25	-0.011
139	4	AA_com4	-0.011
140	203	Codon_div33	-0.011
141	224	Charge4	-0.011
142	137	Vol17	-0.011
143	229	Charge9	-0.011
144	172	Codon_div2	-0.011
145	194	Codon_div24	-0.011
146	77	2nd_stuc7	-0.011
147	56	Polarity36	-0.011
148	72	2nd_stuc2	-0.011
149	64	Polarity44	-0.012
150	80	2nd_stuc10	-0.012
151	202	Codon_div32	-0.012
152	106	2nd_stuc36	-0.012
153	51	Polarity31	-0.012
154	48	Polarity28	-0.012
155	126	Vol6	-0.012
156	60	Polarity40	-0.012
157	113	2nd_stuc43	-0.012
158	82	2nd_stuc12	-0.012
159	38	Polarity18	-0.012
160	136	Vol16	-0.012
161	99	2nd_stuc29	-0.012
162	120	2nd_stuc50	-0.012
163	140	Vol20	-0.012
164	182	Codon_div12	-0.012
165	144	Vol24	-0.012
166	95	2nd_stuc25	-0.012
167	34	Polarity14	-0.012
168	215	Codon_div45	-0.012
169	115	2nd_stuc45	-0.012
170	216	Codon_div46	-0.012
171	155	Vol35	-0.012
172	170	Vol50	-0.012
173	218	Codon_div48	-0.012
174	58	Polarity38	-0.013
175	268	Charge48	-0.013
176	111	2nd_stuc41	-0.013
177	123	Vol3	-0.013
178	143	Vol23	-0.013
179	181	Codon_div11	-0.013
180	147	Vol27	-0.013
181	260	Charge40	-0.013
182	127	Vol7	-0.013
183	148	Vol28	-0.013
184	213	Codon_div43	-0.013
185	239	Charge19	-0.013
186	90	2nd_stuc20	-0.013
187	141	Vol21	-0.013
188	235	Charge15	-0.013
189	192	Codon_div22	-0.013
190	62	Polarity42	-0.013
191	161	Vol41	-0.013
192	158	Vol38	-0.013
193	196	Codon_div26	-0.013
194	73	2nd_stuc3	-0.013
195	50	Polarity30	-0.013
196	217	Codon_div47	-0.013
197	169	Vol49	-0.014
198	125	Vol5	-0.014
199	265	Charge45	-0.014
200	230	Charge10	-0.014
201	61	Polarity41	-0.014
202	209	Codon_div39	-0.014
203	250	Charge30	-0.014
204	262	Charge42	-0.014
205	153	Vol33	-0.014
206	63	Polarity43	-0.014
207	128	Vol8	-0.014
208	84	2nd_stuc14	-0.014
209	92	2nd_stuc22	-0.014
210	251	Charge31	-0.014
211	232	Charge12	-0.014
212	200	Codon_div30	-0.014
213	146	Vol26	-0.014
214	139	Vol19	-0.014
215	214	Codon_div44	-0.014
216	259	Charge39	-0.014
217	30	Polarity10	-0.015
218	145	Vol25	-0.014
219	243	Charge23	-0.015
220	157	Vol37	-0.015
221	107	2nd_stuc37	-0.015
222	210	Codon_div40	-0.015
223	189	Codon_div19	-0.015
224	110	2nd_stuc40	-0.015
225	256	Charge36	-0.015
226	121	Vol1	-0.015
227	68	Polarity48	-0.015
228	104	2nd_stuc34	-0.015
229	190	Codon_div20	-0.015
230	53	Polarity33	-0.015
231	100	2nd_stuc30	-0.015
232	255	Charge35	-0.015
233	49	Polarity29	-0.016
234	39	Polarity19	-0.016
235	206	Codon_div36	-0.016
236	152	Vol32	-0.016
237	164	Vol44	-0.016
238	211	Codon_div41	-0.016
239	151	Vol31	-0.016
240	108	2nd_stuc38	-0.016
241	65	Polarity45	-0.016
242	240	Charge20	-0.016
243	116	2nd_stuc46	-0.016
244	266	Charge46	-0.017
245	70	Polarity50	-0.017
246	162	Vol42	-0.017
247	156	Vol36	-0.017
248	249	Charge29	-0.017
249	117	2nd_stuc47	-0.017
250	142	Vol22	-0.017
251	264	Charge44	-0.017
252	94	2nd_stuc24	-0.017
253	247	Charge27	-0.017
254	167	Vol47	-0.018
255	166	Vol46	-0.018
256	208	Codon_div38	-0.018
257	219	Codon_div49	-0.018
258	109	2nd_stuc39	-0.019
259	165	Vol45	-0.019
260	163	Vol43	-0.019
261	118	2nd_stuc48	-0.019
262	112	2nd_stuc42	-0.019
263	270	Charge50	-0.019
264	168	Vol48	-0.019
265	119	2nd_stuc49	-0.02
266	69	Polarity49	-0.02
267	263	Charge43	-0.02
268	220	Codon_div50	-0.021
269	159	Vol39	-0.022
270	269	Charge49	-0.022
*** This program and the respective minimum Redundancy Maximum Relevance (mRMR)
algorithm were developed by Hanchuan Peng <hanchuan.peng@gmail.com>for
the paper
"Feature selection based on mutual information: criteria of
max-dependency, max-relevance, and min-redundancy,"
Hanchuan Peng, Fuhui Long, and Chris Ding,
IEEE Transactions on Pattern Analysis and Machine Intelligence,
Vol. 27, No. 8, pp.1226-1238, 2005.

## Sheet: C. jejuni NCTC 11168
You have specified parameters: threshold=mu+/-1.00*sigma #fea=270 selection method=MID #maxVar=270 #maxSample=470
Target classification variable (#1 column in the input data) has name=class	entropy score=0.648
*** MaxRel features ***
Order	Fea	Name	Score
1	14	AA_com14	0.031
2	32	Polarity12	0.028
3	268	Charge48	0.027
4	200	Codon_div30	0.024
5	166	Vol46	0.022
6	251	Charge31	0.022
7	41	Polarity21	0.021
8	56	Polarity36	0.021
9	169	Vol49	0.021
10	127	Vol7	0.02
11	217	Codon_div47	0.02
12	167	Vol47	0.02
13	262	Charge42	0.02
14	20	AA_com20	0.02
15	69	Polarity49	0.02
16	255	Charge35	0.019
17	80	2nd_stuc10	0.019
18	64	Polarity44	0.019
19	28	Polarity8	0.018
20	153	Vol33	0.018
21	155	Vol35	0.018
22	270	Charge50	0.018
23	175	Codon_div5	0.017
24	132	Vol12	0.017
25	115	2nd_stuc45	0.017
26	3	AA_com3	0.017
27	242	Charge22	0.017
28	10	AA_com10	0.016
29	23	Polarity3	0.016
30	218	Codon_div48	0.016
31	120	2nd_stuc50	0.016
32	196	Codon_div26	0.016
33	220	Codon_div50	0.016
34	225	Charge5	0.015
35	31	Polarity11	0.015
36	168	Vol48	0.015
37	116	2nd_stuc46	0.014
38	148	Vol28	0.014
39	104	2nd_stuc34	0.014
40	210	Codon_div40	0.013
41	256	Charge36	0.013
42	42	Polarity22	0.013
43	147	Vol27	0.013
44	117	2nd_stuc47	0.013
45	216	Codon_div46	0.013
46	70	Polarity50	0.013
47	194	Codon_div24	0.013
48	202	Codon_div32	0.012
49	91	2nd_stuc21	0.012
50	266	Charge46	0.012
51	52	Polarity32	0.012
52	114	2nd_stuc44	0.012
53	26	Polarity6	0.012
54	61	Polarity41	0.012
55	17	AA_com17	0.011
56	235	Charge15	0.011
57	208	Codon_div38	0.011
58	213	Codon_div43	0.011
59	5	AA_com5	0.011
60	74	2nd_stuc4	0.011
61	170	Vol50	0.011
62	27	Polarity7	0.011
63	128	Vol8	0.01
64	21	Polarity1	0.01
65	12	AA_com12	0.01
66	67	Polarity47	0.01
67	137	Vol17	0.01
68	58	Polarity38	0.01
69	214	Codon_div44	0.01
70	108	2nd_stuc38	0.01
71	265	Charge45	0.01
72	119	2nd_stuc49	0.01
73	2	AA_com2	0.01
74	186	Codon_div16	0.009
75	139	Vol19	0.009
76	77	2nd_stuc7	0.009
77	212	Codon_div42	0.009
78	234	Charge14	0.009
79	105	2nd_stuc35	0.009
80	39	Polarity19	0.009
81	78	2nd_stuc8	0.009
82	164	Vol44	0.009
83	33	Polarity13	0.009
84	239	Charge19	0.009
85	250	Charge30	0.009
86	224	Charge4	0.008
87	187	Codon_div17	0.008
88	35	Polarity15	0.008
89	37	Polarity17	0.008
90	171	Codon_div1	0.008
91	131	Vol11	0.008
92	207	Codon_div37	0.008
93	72	2nd_stuc2	0.008
94	230	Charge10	0.008
95	15	AA_com15	0.008
96	162	Vol42	0.008
97	107	2nd_stuc37	0.008
98	68	Polarity48	0.008
99	63	Polarity43	0.008
100	197	Codon_div27	0.007
101	205	Codon_div35	0.007
102	66	Polarity46	0.007
103	183	Codon_div13	0.007
104	100	2nd_stuc30	0.007
105	204	Codon_div34	0.007
106	172	Codon_div2	0.007
107	149	Vol29	0.007
108	7	AA_com7	0.007
109	62	Polarity42	0.007
110	146	Vol26	0.007
111	252	Charge32	0.007
112	269	Charge49	0.007
113	232	Charge12	0.007
114	209	Codon_div39	0.007
115	90	2nd_stuc20	0.007
116	219	Codon_div49	0.007
117	94	2nd_stuc24	0.007
118	60	Polarity40	0.007
119	99	2nd_stuc29	0.007
120	221	Charge1	0.007
121	110	2nd_stuc40	0.006
122	133	Vol13	0.006
123	73	2nd_stuc3	0.006
124	112	2nd_stuc42	0.006
125	152	Vol32	0.006
126	138	Vol18	0.006
127	158	Vol38	0.006
128	165	Vol45	0.006
129	103	2nd_stuc33	0.006
130	227	Charge7	0.006
131	98	2nd_stuc28	0.006
132	177	Codon_div7	0.006
133	231	Charge11	0.005
134	51	Polarity31	0.005
135	29	Polarity9	0.005
136	263	Charge43	0.005
137	141	Vol21	0.005
138	124	Vol4	0.005
139	111	2nd_stuc41	0.005
140	30	Polarity10	0.005
141	38	Polarity18	0.005
142	75	2nd_stuc5	0.005
143	87	2nd_stuc17	0.005
144	49	Polarity29	0.005
145	260	Charge40	0.005
146	55	Polarity35	0.005
147	65	Polarity45	0.005
148	182	Codon_div12	0.005
149	201	Codon_div31	0.005
150	142	Vol22	0.005
151	193	Codon_div23	0.005
152	85	2nd_stuc15	0.005
153	83	2nd_stuc13	0.005
154	9	AA_com9	0.005
155	154	Vol34	0.004
156	215	Codon_div45	0.004
157	123	Vol3	0.004
158	243	Charge23	0.004
159	195	Codon_div25	0.004
160	257	Charge37	0.004
161	121	Vol1	0.004
162	188	Codon_div18	0.004
163	241	Charge21	0.004
164	237	Charge17	0.004
165	189	Codon_div19	0.004
166	46	Polarity26	0.004
167	199	Codon_div29	0.004
168	88	2nd_stuc18	0.004
169	180	Codon_div10	0.004
170	24	Polarity4	0.004
171	44	Polarity24	0.004
172	264	Charge44	0.004
173	113	2nd_stuc43	0.004
174	8	AA_com8	0.004
175	18	AA_com18	0.004
176	192	Codon_div22	0.004
177	118	2nd_stuc48	0.004
178	96	2nd_stuc26	0.004
179	59	Polarity39	0.004
180	43	Polarity23	0.004
181	95	2nd_stuc25	0.003
182	248	Charge28	0.003
183	249	Charge29	0.003
184	134	Vol14	0.003
185	101	2nd_stuc31	0.003
186	106	2nd_stuc36	0.003
187	236	Charge16	0.003
188	109	2nd_stuc39	0.003
189	47	Polarity27	0.003
190	159	Vol39	0.003
191	184	Codon_div14	0.003
192	36	Polarity16	0.003
193	93	2nd_stuc23	0.003
194	203	Codon_div33	0.003
195	267	Charge47	0.003
196	79	2nd_stuc9	0.003
197	253	Charge33	0.003
198	25	Polarity5	0.003
199	233	Charge13	0.003
200	156	Vol36	0.003
201	125	Vol5	0.003
202	130	Vol10	0.003
203	144	Vol24	0.003
204	34	Polarity14	0.003
205	86	2nd_stuc16	0.003
206	143	Vol23	0.003
207	6	AA_com6	0.003
208	16	AA_com16	0.003
209	50	Polarity30	0.002
210	178	Codon_div8	0.002
211	261	Charge41	0.002
212	84	2nd_stuc14	0.002
213	11	AA_com11	0.002
214	126	Vol6	0.002
215	179	Codon_div9	0.002
216	45	Polarity25	0.002
217	240	Charge20	0.002
218	4	AA_com4	0.002
219	222	Charge2	0.002
220	81	2nd_stuc11	0.002
221	136	Vol16	0.002
222	135	Vol15	0.002
223	163	Vol43	0.002
224	228	Charge8	0.002
225	247	Charge27	0.002
226	246	Charge26	0.002
227	258	Charge38	0.002
228	150	Vol30	0.002
229	54	Polarity34	0.002
230	1	AA_com1	0.002
231	157	Vol37	0.002
232	254	Charge34	0.002
233	229	Charge9	0.001
234	160	Vol40	0.001
235	89	2nd_stuc19	0.001
236	226	Charge6	0.001
237	161	Vol41	0.001
238	102	2nd_stuc32	0.001
239	82	2nd_stuc12	0.001
240	238	Charge18	0.001
241	22	Polarity2	0.001
242	40	Polarity20	0.001
243	206	Codon_div36	0.001
244	198	Codon_div28	0.001
245	191	Codon_div21	0.001
246	211	Codon_div41	0.001
247	173	Codon_div3	0.001
248	76	2nd_stuc6	0.001
249	223	Charge3	0.001
250	244	Charge24	0.001
251	181	Codon_div11	0.001
252	71	2nd_stuc1	0.001
253	185	Codon_div15	0.001
254	53	Polarity33	0.001
255	97	2nd_stuc27	0.001
256	13	AA_com13	0.001
257	92	2nd_stuc22	0.001
258	57	Polarity37	0.001
259	259	Charge39	0.001
260	140	Vol20	0.001
261	122	Vol2	0
262	151	Vol31	0
263	48	Polarity28	0
264	245	Charge25	0
265	190	Codon_div20	0
266	19	AA_com19	0
267	145	Vol25	0
268	176	Codon_div6	0
269	129	Vol9	0
*** mRMR features ***
Order	Fea	Name	Score
1	14	AA_com14	0.031
2	268	Charge48	0.019
3	200	Codon_div30	0.007
4	32	Polarity12	0.005
5	20	AA_com20	0.002
6	41	Polarity21	0.004
7	10	AA_com10	0.002
8	155	Vol35	0.001
9	23	Polarity3	0.002
10	175	Codon_div5	0
11	225	Charge5	-0.001
12	31	Polarity11	-0.002
13	242	Charge22	-0.002
14	17	AA_com17	-0.003
15	251	Charge31	-0.002
16	262	Charge42	-0.003
17	196	Codon_div26	-0.003
18	12	AA_com12	-0.003
19	132	Vol12	-0.002
20	127	Vol7	-0.003
21	56	Polarity36	-0.004
22	28	Polarity8	-0.004
23	19	AA_com19	-0.004
24	166	Vol46	-0.003
25	230	Charge10	-0.005
26	217	Codon_div47	-0.005
27	33	Polarity13	-0.005
28	42	Polarity22	-0.006
29	3	AA_com3	-0.005
30	91	2nd_stuc21	-0.006
31	131	Vol11	-0.006
32	80	2nd_stuc10	-0.006
33	128	Vol8	-0.007
34	74	2nd_stuc4	-0.007
35	121	Vol1	-0.007
36	21	Polarity1	-0.008
37	37	Polarity17	-0.008
38	7	AA_com7	-0.008
39	5	AA_com5	-0.008
40	194	Codon_div24	-0.008
41	239	Charge19	-0.008
42	87	2nd_stuc17	-0.009
43	133	Vol13	-0.009
44	8	AA_com8	-0.009
45	18	AA_com18	-0.009
46	77	2nd_stuc7	-0.009
47	75	2nd_stuc5	-0.009
48	255	Charge35	-0.009
49	11	AA_com11	-0.009
50	26	Polarity6	-0.009
51	24	Polarity4	-0.01
52	64	Polarity44	-0.009
53	235	Charge15	-0.01
54	2	AA_com2	-0.01
55	39	Polarity19	-0.01
56	270	Charge50	-0.01
57	183	Codon_div13	-0.01
58	159	Vol39	-0.011
59	147	Vol27	-0.011
60	6	AA_com6	-0.011
61	250	Charge30	-0.011
62	210	Codon_div40	-0.011
63	231	Charge11	-0.011
64	177	Codon_div7	-0.011
65	137	Vol17	-0.011
66	146	Vol26	-0.011
67	148	Vol28	-0.012
68	25	Polarity5	-0.012
69	61	Polarity41	-0.012
70	52	Polarity32	-0.012
71	96	2nd_stuc26	-0.012
72	15	AA_com15	-0.012
73	172	Codon_div2	-0.012
74	27	Polarity7	-0.013
75	256	Charge36	-0.013
76	4	AA_com4	-0.013
77	108	2nd_stuc38	-0.012
78	171	Codon_div1	-0.013
79	214	Codon_div44	-0.013
80	90	2nd_stuc20	-0.013
81	169	Vol49	-0.013
82	240	Charge20	-0.014
83	71	2nd_stuc1	-0.014
84	221	Charge1	-0.013
85	193	Codon_div23	-0.014
86	72	2nd_stuc2	-0.014
87	139	Vol19	-0.014
88	99	2nd_stuc29	-0.014
89	1	AA_com1	-0.014
90	30	Polarity10	-0.014
91	167	Vol47	-0.014
92	49	Polarity29	-0.014
93	216	Codon_div46	-0.014
94	126	Vol6	-0.015
95	16	AA_com16	-0.015
96	234	Charge14	-0.015
97	252	Charge32	-0.015
98	29	Polarity9	-0.015
99	123	Vol3	-0.015
100	245	Charge25	-0.015
101	192	Codon_div22	-0.015
102	13	AA_com13	-0.015
103	178	Codon_div8	-0.015
104	82	2nd_stuc12	-0.015
105	35	Polarity15	-0.015
106	69	Polarity49	-0.015
107	198	Codon_div28	-0.015
108	34	Polarity14	-0.015
109	224	Charge4	-0.015
110	92	2nd_stuc22	-0.016
111	98	2nd_stuc28	-0.016
112	186	Codon_div16	-0.016
113	9	AA_com9	-0.016
114	76	2nd_stuc6	-0.016
115	226	Charge6	-0.016
116	115	2nd_stuc45	-0.016
117	38	Polarity18	-0.016
118	122	Vol2	-0.016
119	185	Codon_div15	-0.016
120	125	Vol5	-0.016
121	88	2nd_stuc18	-0.016
122	43	Polarity23	-0.016
123	83	2nd_stuc13	-0.016
124	181	Codon_div11	-0.016
125	130	Vol10	-0.016
126	63	Polarity43	-0.016
127	187	Codon_div17	-0.017
128	141	Vol21	-0.017
129	136	Vol16	-0.017
130	153	Vol33	-0.017
131	97	2nd_stuc27	-0.017
132	112	2nd_stuc42	-0.017
133	232	Charge12	-0.017
134	189	Codon_div19	-0.017
135	179	Codon_div9	-0.017
136	218	Codon_div48	-0.017
137	190	Codon_div20	-0.017
138	114	2nd_stuc44	-0.017
139	73	2nd_stuc3	-0.017
140	241	Charge21	-0.017
141	237	Charge17	-0.017
142	238	Charge18	-0.018
143	40	Polarity20	-0.018
144	243	Charge23	-0.018
145	44	Polarity24	-0.018
146	244	Charge24	-0.018
147	208	Codon_div38	-0.018
148	101	2nd_stuc31	-0.018
149	50	Polarity30	-0.018
150	191	Codon_div21	-0.018
151	78	2nd_stuc8	-0.018
152	22	Polarity2	-0.018
153	105	2nd_stuc35	-0.018
154	58	Polarity38	-0.018
155	93	2nd_stuc23	-0.018
156	46	Polarity26	-0.019
157	222	Charge2	-0.019
158	246	Charge26	-0.019
159	180	Codon_div10	-0.019
160	202	Codon_div32	-0.019
161	184	Codon_div14	-0.019
162	162	Vol42	-0.019
163	59	Polarity39	-0.019
164	143	Vol23	-0.019
165	134	Vol14	-0.019
166	213	Codon_div43	-0.019
167	85	2nd_stuc15	-0.019
168	45	Polarity25	-0.019
169	54	Polarity34	-0.02
170	129	Vol9	-0.019
171	173	Codon_div3	-0.02
172	94	2nd_stuc24	-0.02
173	124	Vol4	-0.02
174	248	Charge28	-0.02
175	104	2nd_stuc34	-0.02
176	170	Vol50	-0.02
177	174	Codon_div4	-0.02
178	144	Vol24	-0.02
179	266	Charge46	-0.02
180	260	Charge40	-0.02
181	205	Codon_div35	-0.02
182	188	Codon_div18	-0.02
183	113	2nd_stuc43	-0.02
184	236	Charge16	-0.02
185	209	Codon_div39	-0.02
186	100	2nd_stuc30	-0.021
187	120	2nd_stuc50	-0.021
188	81	2nd_stuc11	-0.021
189	86	2nd_stuc16	-0.021
190	195	Codon_div25	-0.021
191	233	Charge13	-0.021
192	36	Polarity16	-0.021
193	67	Polarity47	-0.021
194	154	Vol34	-0.021
195	201	Codon_div31	-0.021
196	89	2nd_stuc19	-0.021
197	138	Vol18	-0.022
198	182	Codon_div12	-0.022
199	53	Polarity33	-0.022
200	212	Codon_div42	-0.022
201	197	Codon_div27	-0.022
202	79	2nd_stuc9	-0.023
203	176	Codon_div6	-0.023
204	55	Polarity35	-0.023
205	140	Vol20	-0.023
206	109	2nd_stuc39	-0.023
207	203	Codon_div33	-0.023
208	111	2nd_stuc41	-0.023
209	156	Vol36	-0.023
210	220	Codon_div50	-0.023
211	110	2nd_stuc40	-0.024
212	150	Vol30	-0.024
213	116	2nd_stuc46	-0.024
214	51	Polarity31	-0.024
215	84	2nd_stuc14	-0.024
216	158	Vol38	-0.024
217	199	Codon_div29	-0.024
218	135	Vol15	-0.024
219	152	Vol32	-0.025
220	247	Charge27	-0.025
221	107	2nd_stuc37	-0.025
222	254	Charge34	-0.025
223	223	Charge3	-0.026
224	142	Vol22	-0.026
225	229	Charge9	-0.026
226	103	2nd_stuc33	-0.026
227	48	Polarity28	-0.027
228	265	Charge45	-0.027
229	62	Polarity42	-0.027
230	261	Charge41	-0.027
231	149	Vol29	-0.027
232	211	Codon_div41	-0.027
233	259	Charge39	-0.027
234	249	Charge29	-0.027
235	145	Vol25	-0.027
236	257	Charge37	-0.027
237	269	Charge49	-0.028
238	47	Polarity27	-0.028
239	228	Charge8	-0.028
240	207	Codon_div37	-0.028
241	204	Codon_div34	-0.028
242	263	Charge43	-0.028
243	70	Polarity50	-0.029
244	258	Charge38	-0.029
245	161	Vol41	-0.029
246	168	Vol48	-0.029
247	227	Charge7	-0.03
248	117	2nd_stuc47	-0.03
249	106	2nd_stuc36	-0.03
250	206	Codon_div36	-0.03
251	57	Polarity37	-0.03
252	160	Vol40	-0.031
253	102	2nd_stuc32	-0.031
254	66	Polarity46	-0.031
255	253	Charge33	-0.031
256	151	Vol31	-0.031
257	65	Polarity45	-0.032
258	267	Charge47	-0.032
259	219	Codon_div49	-0.032
260	157	Vol37	-0.032
261	60	Polarity40	-0.033
262	163	Vol43	-0.033
263	215	Codon_div45	-0.034
264	118	2nd_stuc48	-0.034
265	119	2nd_stuc49	-0.035
266	164	Vol44	-0.036
267	165	Vol45	-0.036
268	95	2nd_stuc25	-0.036
269	68	Polarity48	-0.04
270	264	Charge44	-0.041
*** This program and the respective minimum Redundancy Maximum Relevance (mRMR)
algorithm were developed by Hanchuan Peng <hanchuan.peng@gmail.com>for
the paper
"Feature selection based on mutual information: criteria of
max-dependency, max-relevance, and min-redundancy,"
Hanchuan Peng, Fuhui Long, and Chris Ding,
IEEE Transactions on Pattern Analysis and Machine Intelligence,
Vol. 27, No. 8, pp.1226-1238, 2005.

## Sheet: M. tuberculosis H37Rv
You have specified parameters: threshold=mu+/-1.00*sigma #fea=270 selection method=MID #maxVar=270 #maxSample=398
Target classification variable (#1 column in the input data) has name=class	entropy score=0.648
*** MaxRel features ***
Order	Fea	Name	Score
1	145	Vol25	0.026
2	164	Vol44	0.025
3	181	Codon_div11	0.023
4	106	2nd_stuc36	0.023
5	259	Charge39	0.022
6	218	Codon_div48	0.022
7	167	Vol47	0.021
8	73	2nd_stuc3	0.02
9	250	Charge30	0.02
10	80	2nd_stuc10	0.02
11	185	Codon_div15	0.02
12	150	Vol30	0.019
13	255	Charge35	0.019
14	93	2nd_stuc23	0.018
15	228	Charge8	0.018
16	15	AA_com15	0.017
17	102	2nd_stuc32	0.016
18	233	Charge13	0.016
19	9	AA_com9	0.015
20	133	Vol13	0.015
21	159	Vol39	0.014
22	126	Vol6	0.014
23	224	Charge4	0.014
24	12	AA_com12	0.013
25	20	AA_com20	0.013
26	38	Polarity18	0.013
27	172	Codon_div2	0.013
28	268	Charge48	0.012
29	128	Vol8	0.012
30	34	Polarity14	0.011
31	31	Polarity11	0.011
32	147	Vol27	0.011
33	85	2nd_stuc15	0.011
34	230	Charge10	0.011
35	182	Codon_div12	0.011
36	152	Vol32	0.011
37	8	AA_com8	0.011
38	206	Codon_div36	0.011
39	186	Codon_div16	0.011
40	110	2nd_stuc40	0.01
41	138	Vol18	0.01
42	209	Codon_div39	0.01
43	2	AA_com2	0.01
44	87	2nd_stuc17	0.01
45	243	Charge23	0.009
46	174	Codon_div4	0.009
47	114	2nd_stuc44	0.009
48	155	Vol35	0.009
49	25	Polarity5	0.009
50	237	Charge17	0.009
51	258	Charge38	0.009
52	257	Charge37	0.009
53	107	2nd_stuc37	0.009
54	46	Polarity26	0.009
55	127	Vol7	0.009
56	17	AA_com17	0.008
57	59	Polarity39	0.008
58	63	Polarity43	0.008
59	96	2nd_stuc26	0.008
60	67	Polarity47	0.008
61	95	2nd_stuc25	0.008
62	3	AA_com3	0.008
63	99	2nd_stuc29	0.008
64	123	Vol3	0.008
65	72	2nd_stuc2	0.008
66	203	Codon_div33	0.008
67	10	AA_com10	0.008
68	254	Charge34	0.008
69	132	Vol12	0.007
70	88	2nd_stuc18	0.007
71	202	Codon_div32	0.007
72	262	Charge42	0.007
73	116	2nd_stuc46	0.007
74	53	Polarity33	0.007
75	154	Vol34	0.007
76	179	Codon_div9	0.007
77	49	Polarity29	0.007
78	142	Vol22	0.007
79	169	Vol49	0.007
80	173	Codon_div3	0.007
81	111	2nd_stuc41	0.007
82	137	Vol17	0.007
83	4	AA_com4	0.007
84	165	Vol45	0.007
85	267	Charge47	0.007
86	69	Polarity49	0.007
87	260	Charge40	0.007
88	261	Charge41	0.006
89	214	Codon_div44	0.006
90	241	Charge21	0.006
91	65	Polarity45	0.006
92	125	Vol5	0.006
93	124	Vol4	0.006
94	101	2nd_stuc31	0.006
95	82	2nd_stuc12	0.006
96	18	AA_com18	0.006
97	1	AA_com1	0.006
98	100	2nd_stuc30	0.006
99	226	Charge6	0.006
100	240	Charge20	0.006
101	264	Charge44	0.006
102	158	Vol38	0.006
103	157	Vol37	0.006
104	245	Charge25	0.006
105	24	Polarity4	0.006
106	66	Polarity46	0.005
107	210	Codon_div40	0.005
108	223	Charge3	0.005
109	119	2nd_stuc49	0.005
110	61	Polarity41	0.005
111	7	AA_com7	0.005
112	266	Charge46	0.005
113	90	2nd_stuc20	0.005
114	232	Charge12	0.005
115	104	2nd_stuc34	0.005
116	270	Charge50	0.005
117	207	Codon_div37	0.005
118	229	Charge9	0.005
119	151	Vol31	0.005
120	180	Codon_div10	0.005
121	249	Charge29	0.005
122	79	2nd_stuc9	0.005
123	141	Vol21	0.005
124	149	Vol29	0.005
125	222	Charge2	0.005
126	234	Charge14	0.005
127	216	Codon_div46	0.005
128	235	Charge15	0.004
129	247	Charge27	0.004
130	248	Charge28	0.004
131	139	Vol19	0.004
132	187	Codon_div17	0.004
133	211	Codon_div41	0.004
134	238	Charge18	0.004
135	68	Polarity48	0.004
136	188	Codon_div18	0.004
137	184	Codon_div14	0.004
138	146	Vol26	0.004
139	189	Codon_div19	0.004
140	84	2nd_stuc14	0.004
141	161	Vol41	0.004
142	200	Codon_div30	0.004
143	55	Polarity35	0.004
144	21	Polarity1	0.004
145	196	Codon_div26	0.004
146	131	Vol11	0.004
147	144	Vol24	0.004
148	197	Codon_div27	0.004
149	32	Polarity12	0.004
150	14	AA_com14	0.004
151	54	Polarity34	0.004
152	112	2nd_stuc42	0.004
153	64	Polarity44	0.004
154	239	Charge19	0.004
155	156	Vol36	0.004
156	117	2nd_stuc47	0.004
157	36	Polarity16	0.003
158	62	Polarity42	0.003
159	56	Polarity36	0.003
160	75	2nd_stuc5	0.003
161	29	Polarity9	0.003
162	74	2nd_stuc4	0.003
163	83	2nd_stuc13	0.003
164	13	AA_com13	0.003
165	60	Polarity40	0.003
166	256	Charge36	0.003
167	177	Codon_div7	0.003
168	176	Codon_div6	0.003
169	130	Vol10	0.003
170	193	Codon_div23	0.003
171	168	Vol48	0.003
172	251	Charge31	0.003
173	115	2nd_stuc45	0.003
174	97	2nd_stuc27	0.003
175	263	Charge43	0.003
176	253	Charge33	0.003
177	44	Polarity24	0.003
178	109	2nd_stuc39	0.003
179	16	AA_com16	0.003
180	98	2nd_stuc28	0.003
181	94	2nd_stuc24	0.003
182	195	Codon_div25	0.003
183	212	Codon_div42	0.003
184	35	Polarity15	0.003
185	26	Polarity6	0.003
186	170	Vol50	0.003
187	71	2nd_stuc1	0.003
188	108	2nd_stuc38	0.003
189	47	Polarity27	0.002
190	27	Polarity7	0.002
191	81	2nd_stuc11	0.002
192	191	Codon_div21	0.002
193	175	Codon_div5	0.002
194	217	Codon_div47	0.002
195	225	Charge5	0.002
196	40	Polarity20	0.002
197	92	2nd_stuc22	0.002
198	134	Vol14	0.002
199	78	2nd_stuc8	0.002
200	153	Vol33	0.002
201	140	Vol20	0.002
202	204	Codon_div34	0.002
203	205	Codon_div35	0.002
204	221	Charge1	0.002
205	269	Charge49	0.002
206	215	Codon_div45	0.002
207	265	Charge45	0.002
208	43	Polarity23	0.002
209	201	Codon_div31	0.002
210	198	Codon_div28	0.002
211	37	Polarity17	0.002
212	121	Vol1	0.002
213	208	Codon_div38	0.002
214	50	Polarity30	0.002
215	22	Polarity2	0.002
216	6	AA_com6	0.002
217	163	Vol43	0.002
218	118	2nd_stuc48	0.002
219	242	Charge22	0.002
220	190	Codon_div20	0.001
221	148	Vol28	0.001
222	236	Charge16	0.001
223	160	Vol40	0.001
224	213	Codon_div43	0.001
225	120	2nd_stuc50	0.001
226	122	Vol2	0.001
227	19	AA_com19	0.001
228	52	Polarity32	0.001
229	77	2nd_stuc7	0.001
230	194	Codon_div24	0.001
231	103	2nd_stuc33	0.001
232	136	Vol16	0.001
233	39	Polarity19	0.001
234	227	Charge7	0.001
235	51	Polarity31	0.001
236	91	2nd_stuc21	0.001
237	33	Polarity13	0.001
238	219	Codon_div49	0.001
239	42	Polarity22	0.001
240	70	Polarity50	0.001
241	129	Vol9	0.001
242	41	Polarity21	0.001
243	246	Charge26	0.001
244	220	Codon_div50	0.001
245	162	Vol42	0.001
246	89	2nd_stuc19	0.001
247	171	Codon_div1	0.001
248	135	Vol15	0.001
249	252	Charge32	0.001
250	231	Charge11	0.001
251	105	2nd_stuc35	0.001
252	143	Vol23	0.001
253	28	Polarity8	0
254	30	Polarity10	0
255	48	Polarity28	0
256	244	Charge24	0
257	45	Polarity25	0
258	113	2nd_stuc43	0
259	199	Codon_div29	0
260	11	AA_com11	0
261	57	Polarity37	0
262	166	Vol46	0
263	23	Polarity3	0
264	192	Codon_div22	0
265	58	Polarity38	0
266	5	AA_com5	0
267	183	Codon_div13	0
268	76	2nd_stuc6	0
269	178	Codon_div8	0
*** mRMR features ***
Order	Fea	Name	Score
1	145	Vol25	0.026
2	73	2nd_stuc3	0.011
3	218	Codon_div48	0.012
4	106	2nd_stuc36	0.011
5	133	Vol13	0.005
6	164	Vol44	0.002
7	9	AA_com9	0.002
8	20	AA_com20	0.003
9	259	Charge39	0.003
10	181	Codon_div11	0.001
11	93	2nd_stuc23	0
12	228	Charge8	0
13	250	Charge30	-0.001
14	12	AA_com12	-0.001
15	172	Codon_div2	-0.001
16	31	Polarity11	-0.001
17	255	Charge35	0
18	224	Charge4	-0.002
19	80	2nd_stuc10	-0.003
20	185	Codon_div15	-0.003
21	8	AA_com8	-0.003
22	237	Charge17	-0.005
23	182	Codon_div12	-0.005
24	230	Charge10	-0.005
25	233	Charge13	-0.005
26	17	AA_com17	-0.005
27	38	Polarity18	-0.005
28	147	Vol27	-0.005
29	85	2nd_stuc15	-0.006
30	1	AA_com1	-0.006
31	150	Vol30	-0.006
32	157	Vol37	-0.006
33	138	Vol18	-0.006
34	46	Polarity26	-0.007
35	126	Vol6	-0.007
36	4	AA_com4	-0.007
37	167	Vol47	-0.007
38	186	Codon_div16	-0.007
39	87	2nd_stuc17	-0.007
40	243	Charge23	-0.007
41	254	Charge34	-0.008
42	125	Vol5	-0.008
43	7	AA_com7	-0.007
44	132	Vol12	-0.008
45	63	Polarity43	-0.008
46	258	Charge38	-0.008
47	15	AA_com15	-0.007
48	209	Codon_div39	-0.008
49	223	Charge3	-0.008
50	159	Vol39	-0.008
51	128	Vol8	-0.008
52	173	Codon_div3	-0.008
53	262	Charge42	-0.008
54	61	Polarity41	-0.008
55	18	AA_com18	-0.008
56	144	Vol24	-0.008
57	34	Polarity14	-0.009
58	152	Vol32	-0.009
59	142	Vol22	-0.009
60	234	Charge14	-0.009
61	74	2nd_stuc4	-0.009
62	240	Charge20	-0.009
63	104	2nd_stuc34	-0.009
64	3	AA_com3	-0.009
65	21	Polarity1	-0.009
66	59	Polarity39	-0.009
67	95	2nd_stuc25	-0.009
68	257	Charge37	-0.009
69	248	Charge28	-0.009
70	127	Vol7	-0.009
71	114	2nd_stuc44	-0.009
72	110	2nd_stuc40	-0.01
73	124	Vol4	-0.01
74	123	Vol3	-0.01
75	189	Codon_div19	-0.01
76	203	Codon_div33	-0.01
77	187	Codon_div17	-0.01
78	222	Charge2	-0.01
79	97	2nd_stuc27	-0.01
80	180	Codon_div10	-0.01
81	102	2nd_stuc32	-0.01
82	206	Codon_div36	-0.01
83	10	AA_com10	-0.01
84	29	Polarity9	-0.01
85	141	Vol21	-0.01
86	99	2nd_stuc29	-0.01
87	131	Vol11	-0.011
88	24	Polarity4	-0.011
89	82	2nd_stuc12	-0.011
90	67	Polarity47	-0.011
91	32	Polarity12	-0.011
92	261	Charge41	-0.011
93	49	Polarity29	-0.011
94	137	Vol17	-0.012
95	101	2nd_stuc31	-0.012
96	207	Codon_div37	-0.012
97	192	Codon_div22	-0.012
98	25	Polarity5	-0.012
99	112	2nd_stuc42	-0.012
100	19	AA_com19	-0.012
101	16	AA_com16	-0.012
102	96	2nd_stuc26	-0.012
103	72	2nd_stuc2	-0.012
104	188	Codon_div18	-0.012
105	226	Charge6	-0.012
106	71	2nd_stuc1	-0.012
107	194	Codon_div24	-0.012
108	198	Codon_div28	-0.012
109	174	Codon_div4	-0.012
110	79	2nd_stuc9	-0.012
111	92	2nd_stuc22	-0.012
112	268	Charge48	-0.012
113	154	Vol34	-0.012
114	22	Polarity2	-0.013
115	98	2nd_stuc28	-0.013
116	139	Vol19	-0.013
117	69	Polarity49	-0.013
118	197	Codon_div27	-0.013
119	253	Charge33	-0.013
120	130	Vol10	-0.013
121	229	Charge9	-0.013
122	169	Vol49	-0.013
123	249	Charge29	-0.013
124	260	Charge40	-0.013
125	232	Charge12	-0.013
126	140	Vol20	-0.013
127	214	Codon_div44	-0.013
128	241	Charge21	-0.013
129	28	Polarity8	-0.013
130	13	AA_com13	-0.013
131	107	2nd_stuc37	-0.013
132	247	Charge27	-0.013
133	68	Polarity48	-0.014
134	90	2nd_stuc20	-0.014
135	78	2nd_stuc8	-0.014
136	58	Polarity38	-0.014
137	184	Codon_div14	-0.014
138	165	Vol45	-0.014
139	37	Polarity17	-0.014
140	221	Charge1	-0.014
141	41	Polarity21	-0.014
142	14	AA_com14	-0.014
143	235	Charge15	-0.014
144	39	Polarity19	-0.014
145	136	Vol16	-0.014
146	227	Charge7	-0.015
147	210	Codon_div40	-0.015
148	266	Charge46	-0.015
149	211	Codon_div41	-0.015
150	239	Charge19	-0.015
151	245	Charge25	-0.015
152	88	2nd_stuc18	-0.015
153	179	Codon_div9	-0.015
154	111	2nd_stuc41	-0.015
155	238	Charge18	-0.015
156	122	Vol2	-0.015
157	171	Codon_div1	-0.015
158	27	Polarity7	-0.015
159	158	Vol38	-0.015
160	191	Codon_div21	-0.016
161	5	AA_com5	-0.016
162	36	Polarity16	-0.016
163	134	Vol14	-0.016
164	151	Vol31	-0.016
165	23	Polarity3	-0.016
166	196	Codon_div26	-0.016
167	53	Polarity33	-0.016
168	201	Codon_div31	-0.016
169	116	2nd_stuc46	-0.016
170	231	Charge11	-0.016
171	50	Polarity30	-0.016
172	183	Codon_div13	-0.016
173	155	Vol35	-0.016
174	91	2nd_stuc21	-0.016
175	156	Vol36	-0.016
176	56	Polarity36	-0.016
177	103	2nd_stuc33	-0.016
178	193	Codon_div23	-0.016
179	42	Polarity22	-0.016
180	33	Polarity13	-0.016
181	11	AA_com11	-0.016
182	66	Polarity46	-0.016
183	86	2nd_stuc16	-0.016
184	40	Polarity20	-0.016
185	208	Codon_div38	-0.016
186	265	Charge45	-0.016
187	149	Vol29	-0.016
188	89	2nd_stuc19	-0.017
189	6	AA_com6	-0.017
190	267	Charge47	-0.017
191	168	Vol48	-0.017
192	35	Polarity15	-0.017
193	129	Vol9	-0.017
194	2	AA_com2	-0.017
195	215	Codon_div45	-0.017
196	269	Charge49	-0.017
197	94	2nd_stuc24	-0.017
198	205	Codon_div35	-0.017
199	246	Charge26	-0.017
200	83	2nd_stuc13	-0.017
201	121	Vol1	-0.018
202	225	Charge5	-0.018
203	119	2nd_stuc49	-0.018
204	44	Polarity24	-0.018
205	81	2nd_stuc11	-0.018
206	84	2nd_stuc14	-0.018
207	48	Polarity28	-0.018
208	135	Vol15	-0.018
209	204	Codon_div34	-0.018
210	161	Vol41	-0.018
211	264	Charge44	-0.018
212	199	Codon_div29	-0.018
213	160	Vol40	-0.018
214	75	2nd_stuc5	-0.018
215	175	Codon_div5	-0.018
216	177	Codon_div7	-0.018
217	190	Codon_div20	-0.018
218	256	Charge36	-0.018
219	55	Polarity35	-0.018
220	195	Codon_div25	-0.018
221	26	Polarity6	-0.018
222	43	Polarity23	-0.018
223	200	Codon_div30	-0.018
224	70	Polarity50	-0.019
225	76	2nd_stuc6	-0.019
226	65	Polarity45	-0.019
227	148	Vol28	-0.019
228	77	2nd_stuc7	-0.019
229	30	Polarity10	-0.019
230	219	Codon_div49	-0.019
231	54	Polarity34	-0.019
232	113	2nd_stuc43	-0.019
233	217	Codon_div47	-0.02
234	251	Charge31	-0.02
235	162	Vol42	-0.02
236	242	Charge22	-0.02
237	108	2nd_stuc38	-0.02
238	146	Vol26	-0.02
239	52	Polarity32	-0.02
240	62	Polarity42	-0.02
241	153	Vol33	-0.02
242	100	2nd_stuc30	-0.02
243	60	Polarity40	-0.02
244	176	Codon_div6	-0.02
245	216	Codon_div46	-0.021
246	202	Codon_div32	-0.021
247	57	Polarity37	-0.021
248	105	2nd_stuc35	-0.021
249	45	Polarity25	-0.021
250	64	Polarity44	-0.021
251	252	Charge32	-0.022
252	118	2nd_stuc48	-0.022
253	120	2nd_stuc50	-0.022
254	244	Charge24	-0.022
255	51	Polarity31	-0.022
256	47	Polarity27	-0.023
257	236	Charge16	-0.023
258	178	Codon_div8	-0.023
259	163	Vol43	-0.023
260	170	Vol50	-0.024
261	143	Vol23	-0.024
262	115	2nd_stuc45	-0.025
263	270	Charge50	-0.025
264	117	2nd_stuc47	-0.025
265	166	Vol46	-0.025
266	263	Charge43	-0.026
267	109	2nd_stuc39	-0.027
268	212	Codon_div42	-0.027
269	213	Codon_div43	-0.029
270	220	Codon_div50	-0.031
*** This program and the respective minimum Redundancy Maximum Relevance (mRMR)
algorithm were developed by Hanchuan Peng <hanchuan.peng@gmail.com>for
the paper
"Feature selection based on mutual information: criteria of
max-dependency, max-relevance, and min-redundancy,"
Hanchuan Peng, Fuhui Long, and Chris Ding,
IEEE Transactions on Pattern Analysis and Machine Intelligence,
Vol. 27, No. 8, pp.1226-1238, 2005.
